# Supplementary material for: kMoL: an open-source machine and federated learning library for drug discovery
Source: J Cheminform. 2025 Feb 25;17:22. doi: 10.1186/s13321-025-00967-9 (PMC11854109; doi:10.1186/s13321-025-00967-9)
Supplement: Supplementary file 1 — Supplementary material 1. The supplementary information for this research project consists of two additional files, which contain the following information: The optimal values of the benchmarking experiment model hyperparameters. The results of the federated learning regression and classification experiments using the plain, weighted, and benchmarked averaging strategy. The results of the additional experiments using the TDCommons [4] dataset. The results of the additional experiments using the ChEMBL [44] dataset. Round-by-round federated training results presented in tabular format across multiple metrics. [file 13321_2025_967_MOESM1_ESM.csv]

dataset	aggregator	setting	round	metric	value
tox21	plain	C-2	0	roc_auc	0.4757516557850906
tox21	plain	C-2	0	pr_auc	0.087335668917818
tox21	plain	C-2	0	accuracy	0.1483965238860809
tox21	plain	C-2	0	precision	0.0762076540571694
tox21	plain	C-2	0	recall	0.908438732263646
tox21	plain	C-2	0	cohen_kappa	-0.0007555542068347
tox21	plain	C-2	1	roc_auc	0.7914766318054457
tox21	plain	C-2	1	pr_auc	0.3241796363203288
tox21	plain	C-2	1	accuracy	0.832433646220695
tox21	plain	C-2	1	precision	0.2345743363010912
tox21	plain	C-2	1	recall	0.5413398901265142
tox21	plain	C-2	1	cohen_kappa	0.2416443568449805
tox21	plain	C-2	2	roc_auc	0.8289988803305689
tox21	plain	C-2	2	pr_auc	0.408021373351749
tox21	plain	C-2	2	accuracy	0.877454135749184
tox21	plain	C-2	2	precision	0.3299551553335016
tox21	plain	C-2	2	recall	0.5662214910653716
tox21	plain	C-2	2	cohen_kappa	0.3449328454550597
tox21	plain	C-2	3	roc_auc	0.8306279658198963
tox21	plain	C-2	3	pr_auc	0.4328078630543767
tox21	plain	C-2	3	accuracy	0.8625713019180382
tox21	plain	C-2	3	precision	0.3112866867107
tox21	plain	C-2	3	recall	0.6032902541118893
tox21	plain	C-2	3	cohen_kappa	0.3334717944561216
tox21	plain	C-2	4	roc_auc	0.8261089550265402
tox21	plain	C-2	4	pr_auc	0.4458922786807891
tox21	plain	C-2	4	accuracy	0.8675727955554455
tox21	plain	C-2	4	precision	0.3361835262448105
tox21	plain	C-2	4	recall	0.5954275601749041
tox21	plain	C-2	4	cohen_kappa	0.3455274558420925
tox21	plain	C-2	5	roc_auc	0.829717009888664
tox21	plain	C-2	5	pr_auc	0.4674313030273969
tox21	plain	C-2	5	accuracy	0.8898008737600334
tox21	plain	C-2	5	precision	0.3674655168639529
tox21	plain	C-2	5	recall	0.5799207735116786
tox21	plain	C-2	5	cohen_kappa	0.3796159753534576
tox21	plain	C-2	6	roc_auc	0.8229616183551866
tox21	plain	C-2	6	pr_auc	0.4689353762803381
tox21	plain	C-2	6	accuracy	0.8995337226259045
tox21	plain	C-2	6	precision	0.413391039758322
tox21	plain	C-2	6	recall	0.5533390606797209
tox21	plain	C-2	6	cohen_kappa	0.4017402987934838
tox21	plain	C-2	7	roc_auc	0.827047723455962
tox21	plain	C-2	7	pr_auc	0.4598685623696925
tox21	plain	C-2	7	accuracy	0.8930590761957471
tox21	plain	C-2	7	precision	0.38416284396742
tox21	plain	C-2	7	recall	0.5707420950746941
tox21	plain	C-2	7	cohen_kappa	0.3929672710518181
tox21	plain	C-2	8	roc_auc	0.8347488323532509
tox21	plain	C-2	8	pr_auc	0.4705175747577449
tox21	plain	C-2	8	accuracy	0.890295767164237
tox21	plain	C-2	8	precision	0.3698093437064992
tox21	plain	C-2	8	recall	0.5735743138708678
tox21	plain	C-2	8	cohen_kappa	0.3821258397019582
tox21	plain	C-2	9	roc_auc	0.8292313937842324
tox21	plain	C-2	9	pr_auc	0.469692883400769
tox21	plain	C-2	9	accuracy	0.905458658695996
tox21	plain	C-2	9	precision	0.408443659032605
tox21	plain	C-2	9	recall	0.5355585621621154
tox21	plain	C-2	9	cohen_kappa	0.4040369621393048
tox21	plain	C-2	10	roc_auc	0.8376349345113945
tox21	plain	C-2	10	pr_auc	0.4724152074666208
tox21	plain	C-2	10	accuracy	0.8796173352335667
tox21	plain	C-2	10	precision	0.3532081677781395
tox21	plain	C-2	10	recall	0.5860242810491195
tox21	plain	C-2	10	cohen_kappa	0.3656521958235775
tox21	plain	C-2	11	roc_auc	0.8320889569075823
tox21	plain	C-2	11	pr_auc	0.4621241216204794
tox21	plain	C-2	11	accuracy	0.8864593345810435
tox21	plain	C-2	11	precision	0.3580571360771108
tox21	plain	C-2	11	recall	0.5853564740230891
tox21	plain	C-2	11	cohen_kappa	0.3766310147463478
tox21	plain	C-2	12	roc_auc	0.8348822298542946
tox21	plain	C-2	12	pr_auc	0.4776031588489955
tox21	plain	C-2	12	accuracy	0.8953520159577592
tox21	plain	C-2	12	precision	0.3787943079413823
tox21	plain	C-2	12	recall	0.561060580634743
tox21	plain	C-2	12	cohen_kappa	0.3881584894007614
tox21	plain	C-2	13	roc_auc	0.8330459671564568
tox21	plain	C-2	13	pr_auc	0.4719835064019136
tox21	plain	C-2	13	accuracy	0.9022795900936296
tox21	plain	C-2	13	precision	0.4033674922675077
tox21	plain	C-2	13	recall	0.5397007588669286
tox21	plain	C-2	13	cohen_kappa	0.4023067699786025
tox21	plain	C-2	14	roc_auc	0.8295163579383701
tox21	plain	C-2	14	pr_auc	0.4634094890580379
tox21	plain	C-2	14	accuracy	0.9017690169144834
tox21	plain	C-2	14	precision	0.4057149291436105
tox21	plain	C-2	14	recall	0.5431641922355683
tox21	plain	C-2	14	cohen_kappa	0.4005370733321369
tox21	plain	C-2	15	roc_auc	0.8300156160105899
tox21	plain	C-2	15	pr_auc	0.4689770317126709
tox21	plain	C-2	15	accuracy	0.9020322538347334
tox21	plain	C-2	15	precision	0.3861566524690515
tox21	plain	C-2	15	recall	0.5502107053377842
tox21	plain	C-2	15	cohen_kappa	0.3966348987494234
tox21	plain	C-2	16	roc_auc	0.8317317154853553
tox21	plain	C-2	16	pr_auc	0.4722324501361102
tox21	plain	C-2	16	accuracy	0.9013106950982084
tox21	plain	C-2	16	precision	0.403931172525064
tox21	plain	C-2	16	recall	0.5392705589800948
tox21	plain	C-2	16	cohen_kappa	0.3994196239505489
tox21	plain	C-2	17	roc_auc	0.8279547292706032
tox21	plain	C-2	17	pr_auc	0.4630875955331385
tox21	plain	C-2	17	accuracy	0.9004265237581079
tox21	plain	C-2	17	precision	0.3896032106514787
tox21	plain	C-2	17	recall	0.5305268431474934
tox21	plain	C-2	17	cohen_kappa	0.3919794679605559
tox21	plain	C-2	18	roc_auc	0.8310189523163612
tox21	plain	C-2	18	pr_auc	0.4788825902646931
tox21	plain	C-2	18	accuracy	0.9057542783636856
tox21	plain	C-2	18	precision	0.4110682654519442
tox21	plain	C-2	18	recall	0.5437671757642474
tox21	plain	C-2	18	cohen_kappa	0.4068186269098044
tox21	plain	C-2	19	roc_auc	0.8288720705534659
tox21	plain	C-2	19	pr_auc	0.4670694222188452
tox21	plain	C-2	19	accuracy	0.9011889326441196
tox21	plain	C-2	19	precision	0.3880560890056463
tox21	plain	C-2	19	recall	0.5266442026401256
tox21	plain	C-2	19	cohen_kappa	0.387076257721418
tox21	plain	C-2	20	roc_auc	0.8321871923274138
tox21	plain	C-2	20	pr_auc	0.4732009598643074
tox21	plain	C-2	20	accuracy	0.8989680546606355
tox21	plain	C-2	20	precision	0.376105917785128
tox21	plain	C-2	20	recall	0.5639066355045402
tox21	plain	C-2	20	cohen_kappa	0.3933194638573998
tox21	plain	C-2	21	roc_auc	0.8300183144529162
tox21	plain	C-2	21	pr_auc	0.4588627630665448
tox21	plain	C-2	21	accuracy	0.9037635449301112
tox21	plain	C-2	21	precision	0.3990520570155447
tox21	plain	C-2	21	recall	0.5306835606503627
tox21	plain	C-2	21	cohen_kappa	0.397095368502548
tox21	plain	C-2	22	roc_auc	0.8335855910622981
tox21	plain	C-2	22	pr_auc	0.470860699936934
tox21	plain	C-2	22	accuracy	0.9041040101955888
tox21	plain	C-2	22	precision	0.4005360871835779
tox21	plain	C-2	22	recall	0.5378260893602552
tox21	plain	C-2	22	cohen_kappa	0.4021026118518454
tox21	plain	C-2	23	roc_auc	0.8355595570053224
tox21	plain	C-2	23	pr_auc	0.4815879544138526
tox21	plain	C-2	23	accuracy	0.9069694656882664
tox21	plain	C-2	23	precision	0.4086221898925891
tox21	plain	C-2	23	recall	0.540409250455384
tox21	plain	C-2	23	cohen_kappa	0.4112539816830718
tox21	plain	C-2	24	roc_auc	0.8310775952598419
tox21	plain	C-2	24	pr_auc	0.4742952981047676
tox21	plain	C-2	24	accuracy	0.9068718556741364
tox21	plain	C-2	24	precision	0.4095558659153169
tox21	plain	C-2	24	recall	0.5317354604056402
tox21	plain	C-2	24	cohen_kappa	0.4078536481810068
tox21	plain	C-2	25	roc_auc	0.8332038205591115
tox21	plain	C-2	25	pr_auc	0.4742850939771847
tox21	plain	C-2	25	accuracy	0.89756029957501
tox21	plain	C-2	25	precision	0.3694201577823879
tox21	plain	C-2	25	recall	0.5532799827114454
tox21	plain	C-2	25	cohen_kappa	0.3848069511231859
tox21	plain	C-2	26	roc_auc	0.8260362891465834
tox21	plain	C-2	26	pr_auc	0.4733384740952346
tox21	plain	C-2	26	accuracy	0.9056774216681924
tox21	plain	C-2	26	precision	0.4015981108764391
tox21	plain	C-2	26	recall	0.5370833907214617
tox21	plain	C-2	26	cohen_kappa	0.4046141446750046
tox21	plain	C-2	27	roc_auc	0.8259452397078868
tox21	plain	C-2	27	pr_auc	0.472781004509914
tox21	plain	C-2	27	accuracy	0.9096232342178256
tox21	plain	C-2	27	precision	0.4190167578184913
tox21	plain	C-2	27	recall	0.5097777918440906
tox21	plain	C-2	27	cohen_kappa	0.407598495358662
tox21	plain	C-2	28	roc_auc	0.8269730698399386
tox21	plain	C-2	28	pr_auc	0.4684559297557586
tox21	plain	C-2	28	accuracy	0.90338574026667
tox21	plain	C-2	28	precision	0.399985864684252
tox21	plain	C-2	28	recall	0.5531197929176092
tox21	plain	C-2	28	cohen_kappa	0.407501746969638
tox21	plain	C-2	29	roc_auc	0.8271756154937243
tox21	plain	C-2	29	pr_auc	0.4691394091411162
tox21	plain	C-2	29	accuracy	0.9049482011743152
tox21	plain	C-2	29	precision	0.3968450686967502
tox21	plain	C-2	29	recall	0.5323498902507298
tox21	plain	C-2	29	cohen_kappa	0.3999545997055929
tox21	plain	C-2	30	roc_auc	0.8295331980095124
tox21	plain	C-2	30	pr_auc	0.4717674789616086
tox21	plain	C-2	30	accuracy	0.908763687242934
tox21	plain	C-2	30	precision	0.4141379334793946
tox21	plain	C-2	30	recall	0.5279023101240383
tox21	plain	C-2	30	cohen_kappa	0.4106531474525395
tox21	plain	C-2	31	roc_auc	0.834497690419326
tox21	plain	C-2	31	pr_auc	0.4712073653760231
tox21	plain	C-2	31	accuracy	0.9077507951362276
tox21	plain	C-2	31	precision	0.4156233182674143
tox21	plain	C-2	31	recall	0.5307922465727044
tox21	plain	C-2	31	cohen_kappa	0.4097709540715755
tox21	plain	C-2	32	roc_auc	0.8298669710273335
tox21	plain	C-2	32	pr_auc	0.4694187962363659
tox21	plain	C-2	32	accuracy	0.9062370120532708
tox21	plain	C-2	32	precision	0.3999167545120761
tox21	plain	C-2	32	recall	0.5468449305917249
tox21	plain	C-2	32	cohen_kappa	0.4063108025799446
tox21	plain	C-2	33	roc_auc	0.8321517558558998
tox21	plain	C-2	33	pr_auc	0.4686052594195273
tox21	plain	C-2	33	accuracy	0.9118771147048536
tox21	plain	C-2	33	precision	0.4285627686289173
tox21	plain	C-2	33	recall	0.5174857171269492
tox21	plain	C-2	33	cohen_kappa	0.4165983432363523
tox21	plain	C-2	34	roc_auc	0.8330268130906567
tox21	plain	C-2	34	pr_auc	0.4690880972271367
tox21	plain	C-2	34	accuracy	0.9020634431829196
tox21	plain	C-2	34	precision	0.3885504547403707
tox21	plain	C-2	34	recall	0.5474418131484856
tox21	plain	C-2	34	cohen_kappa	0.3970572154576532
tox21	plain	C-2	35	roc_auc	0.8323755304700534
tox21	plain	C-2	35	pr_auc	0.4737979332097754
tox21	plain	C-2	35	accuracy	0.9073034195401284
tox21	plain	C-2	35	precision	0.4132537936173122
tox21	plain	C-2	35	recall	0.5253108875393644
tox21	plain	C-2	35	cohen_kappa	0.4074013729418366
tox21	plain	C-2	36	roc_auc	0.8274667823610145
tox21	plain	C-2	36	pr_auc	0.4735736187791458
tox21	plain	C-2	36	accuracy	0.9078617265338312
tox21	plain	C-2	36	precision	0.4097535752200723
tox21	plain	C-2	36	recall	0.5174410742894552
tox21	plain	C-2	36	cohen_kappa	0.4036462504160669
tox21	plain	C-2	37	roc_auc	0.8262988367567412
tox21	plain	C-2	37	pr_auc	0.4607512490271683
tox21	plain	C-2	37	accuracy	0.9086630023453004
tox21	plain	C-2	37	precision	0.420404809997849
tox21	plain	C-2	37	recall	0.5088907165629805
tox21	plain	C-2	37	cohen_kappa	0.4048089944247059
tox21	plain	C-2	38	roc_auc	0.8277319391161163
tox21	plain	C-2	38	pr_auc	0.4712338833823796
tox21	plain	C-2	38	accuracy	0.905413867017895
tox21	plain	C-2	38	precision	0.3949497885643616
tox21	plain	C-2	38	recall	0.5349786856020015
tox21	plain	C-2	38	cohen_kappa	0.3994869294296629
tox21	plain	C-2	39	roc_auc	0.8280526170806161
tox21	plain	C-2	39	pr_auc	0.4685066665308519
tox21	plain	C-2	39	accuracy	0.910663635641395
tox21	plain	C-2	39	precision	0.4163206865266537
tox21	plain	C-2	39	recall	0.5221973669622844
tox21	plain	C-2	39	cohen_kappa	0.4105318315139073
tox21	plain	C-2	40	roc_auc	0.8316735029224289
tox21	plain	C-2	40	pr_auc	0.4718461726828294
tox21	plain	C-2	40	accuracy	0.9118189283114572
tox21	plain	C-2	40	precision	0.4262067412016162
tox21	plain	C-2	40	recall	0.518711920691593
tox21	plain	C-2	40	cohen_kappa	0.4161895081149029
tox21	plain	C-2	41	roc_auc	0.8280508077345416
tox21	plain	C-2	41	pr_auc	0.4692901986631359
tox21	plain	C-2	41	accuracy	0.9092191910835318
tox21	plain	C-2	41	precision	0.4112463830328819
tox21	plain	C-2	41	recall	0.5284413829159981
tox21	plain	C-2	41	cohen_kappa	0.4093070136093898
tox21	plain	C-2	42	roc_auc	0.8254680530973229
tox21	plain	C-2	42	pr_auc	0.4715534995016011
tox21	plain	C-2	42	accuracy	0.9112353266612062
tox21	plain	C-2	42	precision	0.4253181613066934
tox21	plain	C-2	42	recall	0.5269745549275074
tox21	plain	C-2	42	cohen_kappa	0.4188275359962123
tox21	plain	C-2	43	roc_auc	0.8213381590758005
tox21	plain	C-2	43	pr_auc	0.4609699829720233
tox21	plain	C-2	43	accuracy	0.9128918886322812
tox21	plain	C-2	43	precision	0.4311727561122105
tox21	plain	C-2	43	recall	0.5070973116643706
tox21	plain	C-2	43	cohen_kappa	0.4151880105396075
tox21	plain	C-2	44	roc_auc	0.8284224627644833
tox21	plain	C-2	44	pr_auc	0.4724487634966787
tox21	plain	C-2	44	accuracy	0.9108710646153092
tox21	plain	C-2	44	precision	0.4250296980116927
tox21	plain	C-2	44	recall	0.5118182410710365
tox21	plain	C-2	44	cohen_kappa	0.4132607141671366
tox21	plain	C-2	45	roc_auc	0.8257327251508199
tox21	plain	C-2	45	pr_auc	0.4647190093739362
tox21	plain	C-2	45	accuracy	0.9038814352986444
tox21	plain	C-2	45	precision	0.3936063509391059
tox21	plain	C-2	45	recall	0.5375702503379579
tox21	plain	C-2	45	cohen_kappa	0.3986729862871451
tox21	plain	C-2	46	roc_auc	0.8265004798732446
tox21	plain	C-2	46	pr_auc	0.4605369816206249
tox21	plain	C-2	46	accuracy	0.9101164722768932
tox21	plain	C-2	46	precision	0.4249267373398008
tox21	plain	C-2	46	recall	0.5121512880120059
tox21	plain	C-2	46	cohen_kappa	0.4120351969638722
tox21	plain	C-2	47	roc_auc	0.8240418754981816
tox21	plain	C-2	47	pr_auc	0.4646421024174653
tox21	plain	C-2	47	accuracy	0.912196815651058
tox21	plain	C-2	47	precision	0.4276754920338803
tox21	plain	C-2	47	recall	0.5250488266497745
tox21	plain	C-2	47	cohen_kappa	0.4195777720374536
tox21	plain	C-2	48	roc_auc	0.8253193122490184
tox21	plain	C-2	48	pr_auc	0.4710979646417259
tox21	plain	C-2	48	accuracy	0.9037916009814606
tox21	plain	C-2	48	precision	0.4036356410724389
tox21	plain	C-2	48	recall	0.5178726122221183
tox21	plain	C-2	48	cohen_kappa	0.3968865007208526
tox21	plain	C-2	49	roc_auc	0.8260633008840922
tox21	plain	C-2	49	pr_auc	0.4599500387990756
tox21	plain	C-2	49	accuracy	0.9139556819346658
tox21	plain	C-2	49	precision	0.426692711705688
tox21	plain	C-2	49	recall	0.486110841419427
tox21	plain	C-2	49	cohen_kappa	0.4024666583493182
tox21	plain	C-3	0	roc_auc	0.373751832327948
tox21	plain	C-3	0	pr_auc	0.0603826464294643
tox21	plain	C-3	0	accuracy	0.0853918942445869
tox21	plain	C-3	0	precision	0.076323137716688
tox21	plain	C-3	0	recall	0.9842805084797722
tox21	plain	C-3	0	cohen_kappa	-0.0005059364140078
tox21	plain	C-3	1	roc_auc	0.7831652017866201
tox21	plain	C-3	1	pr_auc	0.30599641542271
tox21	plain	C-3	1	accuracy	0.8668652285013302
tox21	plain	C-3	1	precision	0.2739188849607859
tox21	plain	C-3	1	recall	0.455854241439902
tox21	plain	C-3	1	cohen_kappa	0.2639418628701657
tox21	plain	C-3	2	roc_auc	0.8105781005309126
tox21	plain	C-3	2	pr_auc	0.3669629923322458
tox21	plain	C-3	2	accuracy	0.832824123726294
tox21	plain	C-3	2	precision	0.2528555599648583
tox21	plain	C-3	2	recall	0.5804285681962855
tox21	plain	C-3	2	cohen_kappa	0.2656324866417953
tox21	plain	C-3	3	roc_auc	0.832033760623064
tox21	plain	C-3	3	pr_auc	0.398167185774759
tox21	plain	C-3	3	accuracy	0.866038855495915
tox21	plain	C-3	3	precision	0.2970580021093725
tox21	plain	C-3	3	recall	0.5550884367522009
tox21	plain	C-3	3	cohen_kappa	0.3134955096590279
tox21	plain	C-3	4	roc_auc	0.8363110557505005
tox21	plain	C-3	4	pr_auc	0.4211124328694464
tox21	plain	C-3	4	accuracy	0.8492844509029011
tox21	plain	C-3	4	precision	0.2851900294702236
tox21	plain	C-3	4	recall	0.6401847614884988
tox21	plain	C-3	4	cohen_kappa	0.3144368712813281
tox21	plain	C-3	5	roc_auc	0.843603964332285
tox21	plain	C-3	5	pr_auc	0.4443906704440096
tox21	plain	C-3	5	accuracy	0.8611451431766382
tox21	plain	C-3	5	precision	0.3135880568499722
tox21	plain	C-3	5	recall	0.6237012393747187
tox21	plain	C-3	5	cohen_kappa	0.3332421318788279
tox21	plain	C-3	6	roc_auc	0.8345663089446732
tox21	plain	C-3	6	pr_auc	0.4548223033041534
tox21	plain	C-3	6	accuracy	0.8765280213239731
tox21	plain	C-3	6	precision	0.3384532049835389
tox21	plain	C-3	6	recall	0.6023481882880808
tox21	plain	C-3	6	cohen_kappa	0.3577893711768602
tox21	plain	C-3	7	roc_auc	0.8304958703933458
tox21	plain	C-3	7	pr_auc	0.4621032801785619
tox21	plain	C-3	7	accuracy	0.8979687672178313
tox21	plain	C-3	7	precision	0.3908677169422129
tox21	plain	C-3	7	recall	0.5650750513690137
tox21	plain	C-3	7	cohen_kappa	0.3995841620675533
tox21	plain	C-3	8	roc_auc	0.8338221673930674
tox21	plain	C-3	8	pr_auc	0.4652295708618097
tox21	plain	C-3	8	accuracy	0.8832411231791465
tox21	plain	C-3	8	precision	0.3587640476089009
tox21	plain	C-3	8	recall	0.5977711315325213
tox21	plain	C-3	8	cohen_kappa	0.3750262888031518
tox21	plain	C-3	9	roc_auc	0.8339044901319385
tox21	plain	C-3	9	pr_auc	0.4643680293464414
tox21	plain	C-3	9	accuracy	0.8841363415547132
tox21	plain	C-3	9	precision	0.3759181987157184
tox21	plain	C-3	9	recall	0.5928238160943647
tox21	plain	C-3	9	cohen_kappa	0.3813492092234443
tox21	plain	C-3	10	roc_auc	0.8407753525361494
tox21	plain	C-3	10	pr_auc	0.4685459733298609
tox21	plain	C-3	10	accuracy	0.8712199487367037
tox21	plain	C-3	10	precision	0.3256083048227918
tox21	plain	C-3	10	recall	0.6253160537456454
tox21	plain	C-3	10	cohen_kappa	0.3531313853764373
tox21	plain	C-3	11	roc_auc	0.8365525287950849
tox21	plain	C-3	11	pr_auc	0.4661788273659604
tox21	plain	C-3	11	accuracy	0.8994932273754018
tox21	plain	C-3	11	precision	0.3912595721440959
tox21	plain	C-3	11	recall	0.5624214962818084
tox21	plain	C-3	11	cohen_kappa	0.4014130430819868
tox21	plain	C-3	12	roc_auc	0.8338921725743798
tox21	plain	C-3	12	pr_auc	0.4628277163667371
tox21	plain	C-3	12	accuracy	0.8940969060888669
tox21	plain	C-3	12	precision	0.3793551882120091
tox21	plain	C-3	12	recall	0.5615362097692278
tox21	plain	C-3	12	cohen_kappa	0.3874930686465599
tox21	plain	C-3	13	roc_auc	0.8349711826527008
tox21	plain	C-3	13	pr_auc	0.460451293730547
tox21	plain	C-3	13	accuracy	0.8857918249918075
tox21	plain	C-3	13	precision	0.36050054770916
tox21	plain	C-3	13	recall	0.5909652002516079
tox21	plain	C-3	13	cohen_kappa	0.378698731437817
tox21	plain	C-3	14	roc_auc	0.8376194440912134
tox21	plain	C-3	14	pr_auc	0.4619616518578257
tox21	plain	C-3	14	accuracy	0.8856859689376401
tox21	plain	C-3	14	precision	0.347583070309477
tox21	plain	C-3	14	recall	0.5854353452796095
tox21	plain	C-3	14	cohen_kappa	0.3693360022519318
tox21	plain	C-3	15	roc_auc	0.8337389461795383
tox21	plain	C-3	15	pr_auc	0.4564282349239823
tox21	plain	C-3	15	accuracy	0.8760066406154029
tox21	plain	C-3	15	precision	0.3267050088800288
tox21	plain	C-3	15	recall	0.6180970264572924
tox21	plain	C-3	15	cohen_kappa	0.3588079506973725
tox21	plain	C-3	16	roc_auc	0.837423672599492
tox21	plain	C-3	16	pr_auc	0.4682153851179906
tox21	plain	C-3	16	accuracy	0.8863428137449206
tox21	plain	C-3	16	precision	0.3401626120098899
tox21	plain	C-3	16	recall	0.5870620503432588
tox21	plain	C-3	16	cohen_kappa	0.3668152769203782
tox21	plain	C-3	17	roc_auc	0.8298809401539132
tox21	plain	C-3	17	pr_auc	0.4598026757174985
tox21	plain	C-3	17	accuracy	0.8941505748838638
tox21	plain	C-3	17	precision	0.3674894172298562
tox21	plain	C-3	17	recall	0.5734677605281918
tox21	plain	C-3	17	cohen_kappa	0.3861671404363272
tox21	plain	C-3	18	roc_auc	0.8306705971308778
tox21	plain	C-3	18	pr_auc	0.4544738210675234
tox21	plain	C-3	18	accuracy	0.8895341576694528
tox21	plain	C-3	18	precision	0.3492408410336734
tox21	plain	C-3	18	recall	0.5747966440013992
tox21	plain	C-3	18	cohen_kappa	0.3714811925557952
tox21	plain	C-3	19	roc_auc	0.8271093683574774
tox21	plain	C-3	19	pr_auc	0.4591606902970312
tox21	plain	C-3	19	accuracy	0.8933880352458897
tox21	plain	C-3	19	precision	0.3654998112303556
tox21	plain	C-3	19	recall	0.5741671382767798
tox21	plain	C-3	19	cohen_kappa	0.3860293580650933
tox21	plain	C-3	20	roc_auc	0.8386935765537845
tox21	plain	C-3	20	pr_auc	0.475267611319432
tox21	plain	C-3	20	accuracy	0.8946585566946972
tox21	plain	C-3	20	precision	0.3700722423024091
tox21	plain	C-3	20	recall	0.5862269436683926
tox21	plain	C-3	20	cohen_kappa	0.3924515139884834
tox21	plain	C-3	21	roc_auc	0.8327418054168007
tox21	plain	C-3	21	pr_auc	0.4633170445220748
tox21	plain	C-3	21	accuracy	0.8940308732883859
tox21	plain	C-3	21	precision	0.3672634468161502
tox21	plain	C-3	21	recall	0.5801237917067864
tox21	plain	C-3	21	cohen_kappa	0.3883109355512149
tox21	plain	C-3	22	roc_auc	0.8299383077205412
tox21	plain	C-3	22	pr_auc	0.4680308540017788
tox21	plain	C-3	22	accuracy	0.9033265948593168
tox21	plain	C-3	22	precision	0.385337177793402
tox21	plain	C-3	22	recall	0.5474612820052583
tox21	plain	C-3	22	cohen_kappa	0.3967909225786122
tox21	plain	C-3	23	roc_auc	0.8306187225035502
tox21	plain	C-3	23	pr_auc	0.4621622215366861
tox21	plain	C-3	23	accuracy	0.8925963551684443
tox21	plain	C-3	23	precision	0.3557756902657183
tox21	plain	C-3	23	recall	0.5745607594662085
tox21	plain	C-3	23	cohen_kappa	0.3782103103123062
tox21	plain	C-3	24	roc_auc	0.8357881256425478
tox21	plain	C-3	24	pr_auc	0.4638894121112282
tox21	plain	C-3	24	accuracy	0.89825920982058
tox21	plain	C-3	24	precision	0.3735433254040381
tox21	plain	C-3	24	recall	0.5710797846325638
tox21	plain	C-3	24	cohen_kappa	0.3925532155952332
tox21	plain	C-3	25	roc_auc	0.8366275123744594
tox21	plain	C-3	25	pr_auc	0.4678717569532911
tox21	plain	C-3	25	accuracy	0.8945375783523462
tox21	plain	C-3	25	precision	0.3655664862154915
tox21	plain	C-3	25	recall	0.5686243144371912
tox21	plain	C-3	25	cohen_kappa	0.3837972068112824
tox21	plain	C-3	26	roc_auc	0.8334140222072385
tox21	plain	C-3	26	pr_auc	0.4676597352923968
tox21	plain	C-3	26	accuracy	0.9028541160419143
tox21	plain	C-3	26	precision	0.3955633171147422
tox21	plain	C-3	26	recall	0.5473869008175725
tox21	plain	C-3	26	cohen_kappa	0.4017712448802104
tox21	plain	C-3	27	roc_auc	0.8281296209102144
tox21	plain	C-3	27	pr_auc	0.4501773378524408
tox21	plain	C-3	27	accuracy	0.8904657093889835
tox21	plain	C-3	27	precision	0.3510996708567171
tox21	plain	C-3	27	recall	0.5704247065205922
tox21	plain	C-3	27	cohen_kappa	0.3729012155839565
tox21	plain	C-3	28	roc_auc	0.8294958560947329
tox21	plain	C-3	28	pr_auc	0.4731624524889508
tox21	plain	C-3	28	accuracy	0.8972047493900038
tox21	plain	C-3	28	precision	0.3873065977321335
tox21	plain	C-3	28	recall	0.5512870481244664
tox21	plain	C-3	28	cohen_kappa	0.3939156867559751
tox21	plain	C-3	29	roc_auc	0.8346191338772004
tox21	plain	C-3	29	pr_auc	0.4714862262015597
tox21	plain	C-3	29	accuracy	0.891127636140641
tox21	plain	C-3	29	precision	0.3505054204010842
tox21	plain	C-3	29	recall	0.5821576810446978
tox21	plain	C-3	29	cohen_kappa	0.3764304099946343
tox21	plain	C-3	30	roc_auc	0.8314296331195722
tox21	plain	C-3	30	pr_auc	0.4678419638432808
tox21	plain	C-3	30	accuracy	0.8973730345857235
tox21	plain	C-3	30	precision	0.3652599879931963
tox21	plain	C-3	30	recall	0.5508163771781454
tox21	plain	C-3	30	cohen_kappa	0.3811889933839454
tox21	plain	C-3	31	roc_auc	0.827431292905498
tox21	plain	C-3	31	pr_auc	0.4691776226360738
tox21	plain	C-3	31	accuracy	0.9051680760957702
tox21	plain	C-3	31	precision	0.400164972347075
tox21	plain	C-3	31	recall	0.5396714668859947
tox21	plain	C-3	31	cohen_kappa	0.4026354241101195
tox21	plain	C-3	32	roc_auc	0.833751807183063
tox21	plain	C-3	32	pr_auc	0.4674066405921354
tox21	plain	C-3	32	accuracy	0.8990816065736803
tox21	plain	C-3	32	precision	0.3793762062614302
tox21	plain	C-3	32	recall	0.5620094749044312
tox21	plain	C-3	32	cohen_kappa	0.3933596463622219
tox21	plain	C-3	33	roc_auc	0.8331727488964676
tox21	plain	C-3	33	pr_auc	0.4726555081829122
tox21	plain	C-3	33	accuracy	0.9065330344498916
tox21	plain	C-3	33	precision	0.4045932678518777
tox21	plain	C-3	33	recall	0.5343114047787095
tox21	plain	C-3	33	cohen_kappa	0.4045604372150133
tox21	plain	C-3	34	roc_auc	0.829951350695691
tox21	plain	C-3	34	pr_auc	0.4807312989118749
tox21	plain	C-3	34	accuracy	0.9118944736070568
tox21	plain	C-3	34	precision	0.4239139297750342
tox21	plain	C-3	34	recall	0.5328945567193323
tox21	plain	C-3	34	cohen_kappa	0.4203429963327954
tox21	plain	C-3	35	roc_auc	0.8297113093538745
tox21	plain	C-3	35	pr_auc	0.474613911897263
tox21	plain	C-3	35	accuracy	0.8974259332291227
tox21	plain	C-3	35	precision	0.3762920935189064
tox21	plain	C-3	35	recall	0.5633013660815821
tox21	plain	C-3	35	cohen_kappa	0.3921022410213317
tox21	plain	C-3	36	roc_auc	0.8324467954231713
tox21	plain	C-3	36	pr_auc	0.475515166397303
tox21	plain	C-3	36	accuracy	0.908250224942696
tox21	plain	C-3	36	precision	0.4043499719494436
tox21	plain	C-3	36	recall	0.5225286591361572
tox21	plain	C-3	36	cohen_kappa	0.4027200721709612
tox21	plain	C-3	37	roc_auc	0.8295101203035063
tox21	plain	C-3	37	pr_auc	0.4708656312969715
tox21	plain	C-3	37	accuracy	0.9066950088607032
tox21	plain	C-3	37	precision	0.3985997509996783
tox21	plain	C-3	37	recall	0.5318113655391552
tox21	plain	C-3	37	cohen_kappa	0.4012150517990929
tox21	plain	C-3	38	roc_auc	0.8235895809269911
tox21	plain	C-3	38	pr_auc	0.4641760259903746
tox21	plain	C-3	38	accuracy	0.9076215756558658
tox21	plain	C-3	38	precision	0.4147999115903393
tox21	plain	C-3	38	recall	0.525055840358917
tox21	plain	C-3	38	cohen_kappa	0.4072118179161135
tox21	plain	C-3	39	roc_auc	0.8279106232453651
tox21	plain	C-3	39	pr_auc	0.4645551940145868
tox21	plain	C-3	39	accuracy	0.9048275610398732
tox21	plain	C-3	39	precision	0.4006451375012043
tox21	plain	C-3	39	recall	0.5270436013035597
tox21	plain	C-3	39	cohen_kappa	0.3990874673856582
tox21	plain	C-3	40	roc_auc	0.8310918996687439
tox21	plain	C-3	40	pr_auc	0.4756040100235464
tox21	plain	C-3	40	accuracy	0.9009464331663412
tox21	plain	C-3	40	precision	0.3827444513675965
tox21	plain	C-3	40	recall	0.5485768295115226
tox21	plain	C-3	40	cohen_kappa	0.3930752072357604
tox21	plain	C-3	41	roc_auc	0.8291389944699571
tox21	plain	C-3	41	pr_auc	0.4609613179638006
tox21	plain	C-3	41	accuracy	0.9106377961450112
tox21	plain	C-3	41	precision	0.4250240943202867
tox21	plain	C-3	41	recall	0.5341419401357969
tox21	plain	C-3	41	cohen_kappa	0.4179541976699433
tox21	plain	C-3	42	roc_auc	0.8284779030468332
tox21	plain	C-3	42	pr_auc	0.4664707437624495
tox21	plain	C-3	42	accuracy	0.9052629907198378
tox21	plain	C-3	42	precision	0.3986246524721609
tox21	plain	C-3	42	recall	0.5341078304682081
tox21	plain	C-3	42	cohen_kappa	0.4018649785364457
tox21	plain	C-3	43	roc_auc	0.8280015381900944
tox21	plain	C-3	43	pr_auc	0.4645447085809715
tox21	plain	C-3	43	accuracy	0.9014627121235126
tox21	plain	C-3	43	precision	0.3887567113127705
tox21	plain	C-3	43	recall	0.5453057122090424
tox21	plain	C-3	43	cohen_kappa	0.3959972274333341
tox21	plain	C-3	44	roc_auc	0.8315533968167904
tox21	plain	C-3	44	pr_auc	0.4721211441620502
tox21	plain	C-3	44	accuracy	0.9016263802559074
tox21	plain	C-3	44	precision	0.3803036557524679
tox21	plain	C-3	44	recall	0.5452216210229275
tox21	plain	C-3	44	cohen_kappa	0.3913358113557049
tox21	plain	C-3	45	roc_auc	0.8249023334978672
tox21	plain	C-3	45	pr_auc	0.4773171806985917
tox21	plain	C-3	45	accuracy	0.901850201865206
tox21	plain	C-3	45	precision	0.3879547704873019
tox21	plain	C-3	45	recall	0.5490719139702862
tox21	plain	C-3	45	cohen_kappa	0.3974460274682379
tox21	plain	C-3	46	roc_auc	0.8287806334736292
tox21	plain	C-3	46	pr_auc	0.4769629568403534
tox21	plain	C-3	46	accuracy	0.9057376720439548
tox21	plain	C-3	46	precision	0.3988162889427675
tox21	plain	C-3	46	recall	0.5307881281846677
tox21	plain	C-3	46	cohen_kappa	0.4002809771929636
tox21	plain	C-3	47	roc_auc	0.830899376363111
tox21	plain	C-3	47	pr_auc	0.459706477586267
tox21	plain	C-3	47	accuracy	0.9023008801385962
tox21	plain	C-3	47	precision	0.3842458448842555
tox21	plain	C-3	47	recall	0.561234767210623
tox21	plain	C-3	47	cohen_kappa	0.3987769487980834
tox21	plain	C-3	48	roc_auc	0.8268932957355867
tox21	plain	C-3	48	pr_auc	0.4687599340306019
tox21	plain	C-3	48	accuracy	0.909844773373603
tox21	plain	C-3	48	precision	0.4127233778750955
tox21	plain	C-3	48	recall	0.5312707730628605
tox21	plain	C-3	48	cohen_kappa	0.4116353995209942
tox21	plain	C-3	49	roc_auc	0.8316487940380194
tox21	plain	C-3	49	pr_auc	0.4778680921193363
tox21	plain	C-3	49	accuracy	0.9075790462840436
tox21	plain	C-3	49	precision	0.4055787230403238
tox21	plain	C-3	49	recall	0.540648484082416
tox21	plain	C-3	49	cohen_kappa	0.4083995918520735
tox21	plain	C-4	0	roc_auc	0.4491727953917441
tox21	plain	C-4	0	pr_auc	0.0874700669569775
tox21	plain	C-4	0	accuracy	0.078230427455747
tox21	plain	C-4	0	precision	0.0762596390435287
tox21	plain	C-4	0	recall	0.9902747282515716
tox21	plain	C-4	0	cohen_kappa	-0.0006400961690771
tox21	plain	C-4	1	roc_auc	0.75038573462071
tox21	plain	C-4	1	pr_auc	0.2719229149575087
tox21	plain	C-4	1	accuracy	0.8705245945854815
tox21	plain	C-4	1	precision	0.2519341961676233
tox21	plain	C-4	1	recall	0.3879617797752013
tox21	plain	C-4	1	cohen_kappa	0.2251176023181681
tox21	plain	C-4	2	roc_auc	0.7933833553205463
tox21	plain	C-4	2	pr_auc	0.3298029361520785
tox21	plain	C-4	2	accuracy	0.8595612426463218
tox21	plain	C-4	2	precision	0.2686307826223841
tox21	plain	C-4	2	recall	0.4925062740996684
tox21	plain	C-4	2	cohen_kappa	0.2672061043019233
tox21	plain	C-4	3	roc_auc	0.8129544484897386
tox21	plain	C-4	3	pr_auc	0.3693260485197218
tox21	plain	C-4	3	accuracy	0.856902339204327
tox21	plain	C-4	3	precision	0.2894366257145518
tox21	plain	C-4	3	recall	0.5414672594732827
tox21	plain	C-4	3	cohen_kappa	0.2945233410156947
tox21	plain	C-4	4	roc_auc	0.8245731274777476
tox21	plain	C-4	4	pr_auc	0.3951372815538814
tox21	plain	C-4	4	accuracy	0.8523914989050279
tox21	plain	C-4	4	precision	0.2721498406627834
tox21	plain	C-4	4	recall	0.6055175024920753
tox21	plain	C-4	4	cohen_kappa	0.2981074528389137
tox21	plain	C-4	5	roc_auc	0.8248315495915087
tox21	plain	C-4	5	pr_auc	0.4164954714208555
tox21	plain	C-4	5	accuracy	0.8714741573877004
tox21	plain	C-4	5	precision	0.3163309749080237
tox21	plain	C-4	5	recall	0.5827315425933838
tox21	plain	C-4	5	cohen_kappa	0.3379510707515258
tox21	plain	C-4	6	roc_auc	0.8286079908245245
tox21	plain	C-4	6	pr_auc	0.432801991053656
tox21	plain	C-4	6	accuracy	0.8782441070702259
tox21	plain	C-4	6	precision	0.3352526336353744
tox21	plain	C-4	6	recall	0.580237888273461
tox21	plain	C-4	6	cohen_kappa	0.3541377034392714
tox21	plain	C-4	7	roc_auc	0.8303813196755844
tox21	plain	C-4	7	pr_auc	0.4314023870301287
tox21	plain	C-4	7	accuracy	0.8795154246073683
tox21	plain	C-4	7	precision	0.3251807727732583
tox21	plain	C-4	7	recall	0.5827892159469082
tox21	plain	C-4	7	cohen_kappa	0.3489214318442426
tox21	plain	C-4	8	roc_auc	0.8306194746774995
tox21	plain	C-4	8	pr_auc	0.4462403798322612
tox21	plain	C-4	8	accuracy	0.8779331041673362
tox21	plain	C-4	8	precision	0.3352605526222998
tox21	plain	C-4	8	recall	0.5871467343691017
tox21	plain	C-4	8	cohen_kappa	0.3543610237582839
tox21	plain	C-4	9	roc_auc	0.8315552264886094
tox21	plain	C-4	9	pr_auc	0.4520104042659121
tox21	plain	C-4	9	accuracy	0.8789158793691488
tox21	plain	C-4	9	precision	0.3274410310802689
tox21	plain	C-4	9	recall	0.5857403808943288
tox21	plain	C-4	9	cohen_kappa	0.3523243226957835
tox21	plain	C-4	10	roc_auc	0.8291557919384611
tox21	plain	C-4	10	pr_auc	0.4571673336644146
tox21	plain	C-4	10	accuracy	0.888353026992303
tox21	plain	C-4	10	precision	0.3621566620446168
tox21	plain	C-4	10	recall	0.5675321585500757
tox21	plain	C-4	10	cohen_kappa	0.3728005461265298
tox21	plain	C-4	11	roc_auc	0.8352294665191807
tox21	plain	C-4	11	pr_auc	0.4611785574490503
tox21	plain	C-4	11	accuracy	0.8797945786347721
tox21	plain	C-4	11	precision	0.350334599137778
tox21	plain	C-4	11	recall	0.5951846717232637
tox21	plain	C-4	11	cohen_kappa	0.3664980836483396
tox21	plain	C-4	12	roc_auc	0.8366315583433
tox21	plain	C-4	12	pr_auc	0.4649042084732523
tox21	plain	C-4	12	accuracy	0.885885626080463
tox21	plain	C-4	12	precision	0.3488116069443592
tox21	plain	C-4	12	recall	0.5837442554480919
tox21	plain	C-4	12	cohen_kappa	0.3692882490365397
tox21	plain	C-4	13	roc_auc	0.8322820823872007
tox21	plain	C-4	13	pr_auc	0.4639416405166032
tox21	plain	C-4	13	accuracy	0.8847389232307505
tox21	plain	C-4	13	precision	0.3548995505798986
tox21	plain	C-4	13	recall	0.5763509420266609
tox21	plain	C-4	13	cohen_kappa	0.3699448129573264
tox21	plain	C-4	14	roc_auc	0.8326074000420968
tox21	plain	C-4	14	pr_auc	0.4700629739096854
tox21	plain	C-4	14	accuracy	0.89793794016027
tox21	plain	C-4	14	precision	0.3755427378378227
tox21	plain	C-4	14	recall	0.5430797837136566
tox21	plain	C-4	14	cohen_kappa	0.3839959352647035
tox21	plain	C-4	15	roc_auc	0.8297330432676572
tox21	plain	C-4	15	pr_auc	0.4685121271713386
tox21	plain	C-4	15	accuracy	0.9006225354745125
tox21	plain	C-4	15	precision	0.4012580084295402
tox21	plain	C-4	15	recall	0.556086971634002
tox21	plain	C-4	15	cohen_kappa	0.4038481695891098
tox21	plain	C-4	16	roc_auc	0.8324004570418672
tox21	plain	C-4	16	pr_auc	0.4598356346892276
tox21	plain	C-4	16	accuracy	0.8877290240549239
tox21	plain	C-4	16	precision	0.3440242174976546
tox21	plain	C-4	16	recall	0.5636611089309435
tox21	plain	C-4	16	cohen_kappa	0.3640221324742854
tox21	plain	C-4	17	roc_auc	0.8321139882400859
tox21	plain	C-4	17	pr_auc	0.4553651970018373
tox21	plain	C-4	17	accuracy	0.8932969442264401
tox21	plain	C-4	17	precision	0.3657545587858469
tox21	plain	C-4	17	recall	0.553780303984133
tox21	plain	C-4	17	cohen_kappa	0.3773008577147183
tox21	plain	C-4	18	roc_auc	0.827556273789339
tox21	plain	C-4	18	pr_auc	0.4623776014171806
tox21	plain	C-4	18	accuracy	0.8918470058307365
tox21	plain	C-4	18	precision	0.362264614053144
tox21	plain	C-4	18	recall	0.5700120015996798
tox21	plain	C-4	18	cohen_kappa	0.3814367915931552
tox21	plain	C-4	19	roc_auc	0.8244857192459207
tox21	plain	C-4	19	pr_auc	0.4637662224242877
tox21	plain	C-4	19	accuracy	0.8967771098658571
tox21	plain	C-4	19	precision	0.3779338345783907
tox21	plain	C-4	19	recall	0.5603175794611007
tox21	plain	C-4	19	cohen_kappa	0.3875670829130079
tox21	plain	C-4	20	roc_auc	0.8269107392548748
tox21	plain	C-4	20	pr_auc	0.4517444084240469
tox21	plain	C-4	20	accuracy	0.8889888424001094
tox21	plain	C-4	20	precision	0.3424140242671313
tox21	plain	C-4	20	recall	0.560982322754757
tox21	plain	C-4	20	cohen_kappa	0.3621580320402335
tox21	plain	C-4	21	roc_auc	0.828947683669738
tox21	plain	C-4	21	pr_auc	0.4634690015398229
tox21	plain	C-4	21	accuracy	0.8980156260380178
tox21	plain	C-4	21	precision	0.3776195153351917
tox21	plain	C-4	21	recall	0.5605306791080759
tox21	plain	C-4	21	cohen_kappa	0.3925039332189122
tox21	plain	C-4	22	roc_auc	0.8294030285471106
tox21	plain	C-4	22	pr_auc	0.4732974263487082
tox21	plain	C-4	22	accuracy	0.899580364877543
tox21	plain	C-4	22	precision	0.3814029982529521
tox21	plain	C-4	22	recall	0.5688135083503782
tox21	plain	C-4	22	cohen_kappa	0.3983844487762986
tox21	plain	C-4	23	roc_auc	0.8234394429947599
tox21	plain	C-4	23	pr_auc	0.4702798694820373
tox21	plain	C-4	23	accuracy	0.8943597912723122
tox21	plain	C-4	23	precision	0.3693073058211228
tox21	plain	C-4	23	recall	0.5684269509945619
tox21	plain	C-4	23	cohen_kappa	0.3872670705281511
tox21	plain	C-4	24	roc_auc	0.8263341676912445
tox21	plain	C-4	24	pr_auc	0.4614367169644586
tox21	plain	C-4	24	accuracy	0.8972266085169266
tox21	plain	C-4	24	precision	0.3717909638576323
tox21	plain	C-4	24	recall	0.5589573178301591
tox21	plain	C-4	24	cohen_kappa	0.3865877390655405
tox21	plain	C-4	25	roc_auc	0.824799850446683
tox21	plain	C-4	25	pr_auc	0.4625605421406503
tox21	plain	C-4	25	accuracy	0.8986342962937744
tox21	plain	C-4	25	precision	0.3736658921791909
tox21	plain	C-4	25	recall	0.5552155042041843
tox21	plain	C-4	25	cohen_kappa	0.388848429820285
tox21	plain	C-4	26	roc_auc	0.8312665602459233
tox21	plain	C-4	26	pr_auc	0.4650881526105625
tox21	plain	C-4	26	accuracy	0.8874464724807337
tox21	plain	C-4	26	precision	0.345723311180554
tox21	plain	C-4	26	recall	0.5877909494072698
tox21	plain	C-4	26	cohen_kappa	0.3718776017718802
tox21	plain	C-4	27	roc_auc	0.8250974287430415
tox21	plain	C-4	27	pr_auc	0.4565418744538099
tox21	plain	C-4	27	accuracy	0.894777058134076
tox21	plain	C-4	27	precision	0.3597780483354786
tox21	plain	C-4	27	recall	0.5531615736797307
tox21	plain	C-4	27	cohen_kappa	0.3772946899361936
tox21	plain	C-4	28	roc_auc	0.8262688143959277
tox21	plain	C-4	28	pr_auc	0.4688838743422104
tox21	plain	C-4	28	accuracy	0.9020677164242108
tox21	plain	C-4	28	precision	0.3861246671999483
tox21	plain	C-4	28	recall	0.5542800444214626
tox21	plain	C-4	28	cohen_kappa	0.3989388842298675
tox21	plain	C-4	29	roc_auc	0.8285096714728404
tox21	plain	C-4	29	pr_auc	0.4718191215527557
tox21	plain	C-4	29	accuracy	0.8988607554808045
tox21	plain	C-4	29	precision	0.3815725538451941
tox21	plain	C-4	29	recall	0.5666893914782168
tox21	plain	C-4	29	cohen_kappa	0.3968417302496898
tox21	plain	C-4	30	roc_auc	0.8263200904480367
tox21	plain	C-4	30	pr_auc	0.4728797674529305
tox21	plain	C-4	30	accuracy	0.9065095142862766
tox21	plain	C-4	30	precision	0.3981171666540756
tox21	plain	C-4	30	recall	0.5460940124572043
tox21	plain	C-4	30	cohen_kappa	0.4066779090838393
tox21	plain	C-4	31	roc_auc	0.831216372552151
tox21	plain	C-4	31	pr_auc	0.4685977495798519
tox21	plain	C-4	31	accuracy	0.9005615878748029
tox21	plain	C-4	31	precision	0.3723427890813021
tox21	plain	C-4	31	recall	0.562459482682714
tox21	plain	C-4	31	cohen_kappa	0.3923232296473724
tox21	plain	C-4	32	roc_auc	0.8249813430978535
tox21	plain	C-4	32	pr_auc	0.4685418165187624
tox21	plain	C-4	32	accuracy	0.9054305836073604
tox21	plain	C-4	32	precision	0.3913146532380895
tox21	plain	C-4	32	recall	0.5479902003265881
tox21	plain	C-4	32	cohen_kappa	0.4037360220237826
tox21	plain	C-4	33	roc_auc	0.8262929327146565
tox21	plain	C-4	33	pr_auc	0.4702754355565942
tox21	plain	C-4	33	accuracy	0.9011055037838408
tox21	plain	C-4	33	precision	0.3827902912772452
tox21	plain	C-4	33	recall	0.5592247284255872
tox21	plain	C-4	33	cohen_kappa	0.3993278008130208
tox21	plain	C-4	34	roc_auc	0.8251760165203353
tox21	plain	C-4	34	pr_auc	0.4685716144692585
tox21	plain	C-4	34	accuracy	0.9069515401096272
tox21	plain	C-4	34	precision	0.406395480354308
tox21	plain	C-4	34	recall	0.5376424725937392
tox21	plain	C-4	34	cohen_kappa	0.4090041442250886
tox21	plain	C-4	35	roc_auc	0.8238903979324227
tox21	plain	C-4	35	pr_auc	0.4630981558870832
tox21	plain	C-4	35	accuracy	0.9042872459046886
tox21	plain	C-4	35	precision	0.3962969836508084
tox21	plain	C-4	35	recall	0.5470391539638708
tox21	plain	C-4	35	cohen_kappa	0.4031733781416788
tox21	plain	C-4	36	roc_auc	0.8199719013627204
tox21	plain	C-4	36	pr_auc	0.4636251857279412
tox21	plain	C-4	36	accuracy	0.9071164931063046
tox21	plain	C-4	36	precision	0.4062289094324569
tox21	plain	C-4	36	recall	0.5383997565986198
tox21	plain	C-4	36	cohen_kappa	0.4083701519681741
tox21	plain	C-4	37	roc_auc	0.8257891328428052
tox21	plain	C-4	37	pr_auc	0.4660268189708303
tox21	plain	C-4	37	accuracy	0.903313664775173
tox21	plain	C-4	37	precision	0.3960123490707747
tox21	plain	C-4	37	recall	0.5546249549544929
tox21	plain	C-4	37	cohen_kappa	0.405695904571045
tox21	plain	C-4	38	roc_auc	0.8260989954965666
tox21	plain	C-4	38	pr_auc	0.4677425033816616
tox21	plain	C-4	38	accuracy	0.9011847089596472
tox21	plain	C-4	38	precision	0.3807058207010192
tox21	plain	C-4	38	recall	0.5587679477286849
tox21	plain	C-4	38	cohen_kappa	0.3966778314662062
tox21	plain	C-4	39	roc_auc	0.8276154414730095
tox21	plain	C-4	39	pr_auc	0.4692541604384437
tox21	plain	C-4	39	accuracy	0.8987720110210171
tox21	plain	C-4	39	precision	0.3734095583784423
tox21	plain	C-4	39	recall	0.5609010259388304
tox21	plain	C-4	39	cohen_kappa	0.3910611982414149
tox21	plain	C-4	40	roc_auc	0.8233023634101677
tox21	plain	C-4	40	pr_auc	0.4690101496264339
tox21	plain	C-4	40	accuracy	0.9076221808330992
tox21	plain	C-4	40	precision	0.4067771528340989
tox21	plain	C-4	40	recall	0.5344489263016313
tox21	plain	C-4	40	cohen_kappa	0.4083149986631282
tox21	plain	C-4	41	roc_auc	0.8309413352146747
tox21	plain	C-4	41	pr_auc	0.472234578286254
tox21	plain	C-4	41	accuracy	0.9020133348610102
tox21	plain	C-4	41	precision	0.3767938037866343
tox21	plain	C-4	41	recall	0.5536924292318576
tox21	plain	C-4	41	cohen_kappa	0.3931803476017661
tox21	plain	C-4	42	roc_auc	0.8270394196452701
tox21	plain	C-4	42	pr_auc	0.4695791915042073
tox21	plain	C-4	42	accuracy	0.908897970156472
tox21	plain	C-4	42	precision	0.4077083714158419
tox21	plain	C-4	42	recall	0.5380617804953682
tox21	plain	C-4	42	cohen_kappa	0.4116520850707039
tox21	plain	C-4	43	roc_auc	0.8296949812460933
tox21	plain	C-4	43	pr_auc	0.4672084142267985
tox21	plain	C-4	43	accuracy	0.9007432129314804
tox21	plain	C-4	43	precision	0.3781799214104163
tox21	plain	C-4	43	recall	0.5621252166819607
tox21	plain	C-4	43	cohen_kappa	0.3965983973183951
tox21	plain	C-4	44	roc_auc	0.8267384067162912
tox21	plain	C-4	44	pr_auc	0.4657959415725132
tox21	plain	C-4	44	accuracy	0.903884275139752
tox21	plain	C-4	44	precision	0.3891700080602252
tox21	plain	C-4	44	recall	0.5431055759206468
tox21	plain	C-4	44	cohen_kappa	0.3976347466267019
tox21	plain	C-4	45	roc_auc	0.8262869586093297
tox21	plain	C-4	45	pr_auc	0.4685523009745928
tox21	plain	C-4	45	accuracy	0.9001182589793527
tox21	plain	C-4	45	precision	0.3793493947686768
tox21	plain	C-4	45	recall	0.5511912941701252
tox21	plain	C-4	45	cohen_kappa	0.3931969986047841
tox21	plain	C-4	46	roc_auc	0.8302011389046915
tox21	plain	C-4	46	pr_auc	0.4777428290586543
tox21	plain	C-4	46	accuracy	0.911662312755567
tox21	plain	C-4	46	precision	0.4280357469531048
tox21	plain	C-4	46	recall	0.5404083587092162
tox21	plain	C-4	46	cohen_kappa	0.4262658722656983
tox21	plain	C-4	47	roc_auc	0.8257253821828403
tox21	plain	C-4	47	pr_auc	0.4677265337456169
tox21	plain	C-4	47	accuracy	0.9062581865304052
tox21	plain	C-4	47	precision	0.3932675069242469
tox21	plain	C-4	47	recall	0.5219784800073656
tox21	plain	C-4	47	cohen_kappa	0.3950646489375484
tox21	plain	C-4	48	roc_auc	0.8263122268743969
tox21	plain	C-4	48	pr_auc	0.4687664758834916
tox21	plain	C-4	48	accuracy	0.9088481581974543
tox21	plain	C-4	48	precision	0.4130186657360638
tox21	plain	C-4	48	recall	0.5434372964568844
tox21	plain	C-4	48	cohen_kappa	0.4153383597093128
tox21	plain	C-4	49	roc_auc	0.8277344728887092
tox21	plain	C-4	49	pr_auc	0.4674678639659251
tox21	plain	C-4	49	accuracy	0.9078747001968454
tox21	plain	C-4	49	precision	0.4081839601095562
tox21	plain	C-4	49	recall	0.5285852594262833
tox21	plain	C-4	49	cohen_kappa	0.4080900780425497
tox21	plain	C-5	0	roc_auc	0.3683032552512257
tox21	plain	C-5	0	pr_auc	0.0588297645254338
tox21	plain	C-5	0	accuracy	0.0773483650080922
tox21	plain	C-5	0	precision	0.076425434047796
tox21	plain	C-5	0	recall	0.9949196934491052
tox21	plain	C-5	0	cohen_kappa	-0.0002916400120318
tox21	plain	C-5	1	roc_auc	0.7150992033262833
tox21	plain	C-5	1	pr_auc	0.2520960591858961
tox21	plain	C-5	1	accuracy	0.9094375462348132
tox21	plain	C-5	1	precision	0.3429039498970414
tox21	plain	C-5	1	recall	0.2657602790880575
tox21	plain	C-5	1	cohen_kappa	0.2480901241606563
tox21	plain	C-5	2	roc_auc	0.7872712338357682
tox21	plain	C-5	2	pr_auc	0.3173003046506341
tox21	plain	C-5	2	accuracy	0.8766432705123651
tox21	plain	C-5	2	precision	0.2664180220126169
tox21	plain	C-5	2	recall	0.4367791882643456
tox21	plain	C-5	2	cohen_kappa	0.2632668097664594
tox21	plain	C-5	3	roc_auc	0.8076180075536136
tox21	plain	C-5	3	pr_auc	0.3475212753424757
tox21	plain	C-5	3	accuracy	0.8653367975480807
tox21	plain	C-5	3	precision	0.2909344550698612
tox21	plain	C-5	3	recall	0.5089071431976177
tox21	plain	C-5	3	cohen_kappa	0.2914069576543088
tox21	plain	C-5	4	roc_auc	0.815460969170799
tox21	plain	C-5	4	pr_auc	0.3741958290688971
tox21	plain	C-5	4	accuracy	0.8848634313315394
tox21	plain	C-5	4	precision	0.3389597356540215
tox21	plain	C-5	4	recall	0.4991269072832207
tox21	plain	C-5	4	cohen_kappa	0.3306682985790927
tox21	plain	C-5	5	roc_auc	0.8246402294093857
tox21	plain	C-5	5	pr_auc	0.4050881347435284
tox21	plain	C-5	5	accuracy	0.8806568737867085
tox21	plain	C-5	5	precision	0.3286715717652647
tox21	plain	C-5	5	recall	0.5642707402914924
tox21	plain	C-5	5	cohen_kappa	0.3452337891757795
tox21	plain	C-5	6	roc_auc	0.8253104483366727
tox21	plain	C-5	6	pr_auc	0.4141991347914159
tox21	plain	C-5	6	accuracy	0.8916052838691851
tox21	plain	C-5	6	precision	0.3540812289897029
tox21	plain	C-5	6	recall	0.5236050090350475
tox21	plain	C-5	6	cohen_kappa	0.3586651107579298
tox21	plain	C-5	7	roc_auc	0.8270724175075532
tox21	plain	C-5	7	pr_auc	0.4377204087197868
tox21	plain	C-5	7	accuracy	0.8856519558345225
tox21	plain	C-5	7	precision	0.3448586825255258
tox21	plain	C-5	7	recall	0.5661638632555329
tox21	plain	C-5	7	cohen_kappa	0.3618147036857674
tox21	plain	C-5	8	roc_auc	0.8240296370721943
tox21	plain	C-5	8	pr_auc	0.441601070333834
tox21	plain	C-5	8	accuracy	0.8918797725051534
tox21	plain	C-5	8	precision	0.3716812143751404
tox21	plain	C-5	8	recall	0.543253047311154
tox21	plain	C-5	8	cohen_kappa	0.3728465210376643
tox21	plain	C-5	9	roc_auc	0.828096922094684
tox21	plain	C-5	9	pr_auc	0.4511633553574457
tox21	plain	C-5	9	accuracy	0.8782829173476908
tox21	plain	C-5	9	precision	0.3439030762866725
tox21	plain	C-5	9	recall	0.5922650192488549
tox21	plain	C-5	9	cohen_kappa	0.3586499244448148
tox21	plain	C-5	10	roc_auc	0.8259854545935411
tox21	plain	C-5	10	pr_auc	0.4517528937925114
tox21	plain	C-5	10	accuracy	0.8885602964578926
tox21	plain	C-5	10	precision	0.3616736560252477
tox21	plain	C-5	10	recall	0.5632628525525419
tox21	plain	C-5	10	cohen_kappa	0.3710916111511098
tox21	plain	C-5	11	roc_auc	0.8308124879956992
tox21	plain	C-5	11	pr_auc	0.4608105013192547
tox21	plain	C-5	11	accuracy	0.8976663401618064
tox21	plain	C-5	11	precision	0.3851590165264
tox21	plain	C-5	11	recall	0.5699255394130712
tox21	plain	C-5	11	cohen_kappa	0.3941476274953339
tox21	plain	C-5	12	roc_auc	0.8292557799243435
tox21	plain	C-5	12	pr_auc	0.4489677561167552
tox21	plain	C-5	12	accuracy	0.8838200118293617
tox21	plain	C-5	12	precision	0.3441589973386839
tox21	plain	C-5	12	recall	0.5823067239068432
tox21	plain	C-5	12	cohen_kappa	0.3640951441296967
tox21	plain	C-5	13	roc_auc	0.8316349716652537
tox21	plain	C-5	13	pr_auc	0.4677652390349995
tox21	plain	C-5	13	accuracy	0.8923666559738228
tox21	plain	C-5	13	precision	0.3605362235617819
tox21	plain	C-5	13	recall	0.5774292891315921
tox21	plain	C-5	13	cohen_kappa	0.3792497995222537
tox21	plain	C-5	14	roc_auc	0.822874825978625
tox21	plain	C-5	14	pr_auc	0.458978291452606
tox21	plain	C-5	14	accuracy	0.9037509967807038
tox21	plain	C-5	14	precision	0.4040675292834161
tox21	plain	C-5	14	recall	0.5536620493613045
tox21	plain	C-5	14	cohen_kappa	0.4060450988520376
tox21	plain	C-5	15	roc_auc	0.8221818724136654
tox21	plain	C-5	15	pr_auc	0.4597419719612894
tox21	plain	C-5	15	accuracy	0.8966419715810009
tox21	plain	C-5	15	precision	0.3718141015417337
tox21	plain	C-5	15	recall	0.5643434274167674
tox21	plain	C-5	15	cohen_kappa	0.3868082229760726
tox21	plain	C-5	16	roc_auc	0.8288669631807761
tox21	plain	C-5	16	pr_auc	0.4617720314286541
tox21	plain	C-5	16	accuracy	0.8956681693733904
tox21	plain	C-5	16	precision	0.3715643578619752
tox21	plain	C-5	16	recall	0.5727707772920431
tox21	plain	C-5	16	cohen_kappa	0.3873539192351887
tox21	plain	C-5	17	roc_auc	0.8250133778661985
tox21	plain	C-5	17	pr_auc	0.4562014828942362
tox21	plain	C-5	17	accuracy	0.8932520927387557
tox21	plain	C-5	17	precision	0.3697452786587744
tox21	plain	C-5	17	recall	0.5738367223049247
tox21	plain	C-5	17	cohen_kappa	0.3848932210277231
tox21	plain	C-5	18	roc_auc	0.8195160282055953
tox21	plain	C-5	18	pr_auc	0.4655866428308174
tox21	plain	C-5	18	accuracy	0.9038977099496844
tox21	plain	C-5	18	precision	0.4072139042567589
tox21	plain	C-5	18	recall	0.5484405432088942
tox21	plain	C-5	18	cohen_kappa	0.4050645266868669
tox21	plain	C-5	19	roc_auc	0.825663547218443
tox21	plain	C-5	19	pr_auc	0.469480747251644
tox21	plain	C-5	19	accuracy	0.901229187885395
tox21	plain	C-5	19	precision	0.3873902695503897
tox21	plain	C-5	19	recall	0.5662471053012718
tox21	plain	C-5	19	cohen_kappa	0.3992173716401368
tox21	plain	C-5	20	roc_auc	0.8237944701934294
tox21	plain	C-5	20	pr_auc	0.4674874499098392
tox21	plain	C-5	20	accuracy	0.9032338741255064
tox21	plain	C-5	20	precision	0.3921188306190613
tox21	plain	C-5	20	recall	0.5584073314314667
tox21	plain	C-5	20	cohen_kappa	0.4015048772680849
tox21	plain	C-5	21	roc_auc	0.8252663663303735
tox21	plain	C-5	21	pr_auc	0.4664099735521156
tox21	plain	C-5	21	accuracy	0.8939054796749349
tox21	plain	C-5	21	precision	0.3624139978466039
tox21	plain	C-5	21	recall	0.5854908775358018
tox21	plain	C-5	21	cohen_kappa	0.3855240333698945
tox21	plain	C-5	22	roc_auc	0.8207612132314858
tox21	plain	C-5	22	pr_auc	0.4704155832911441
tox21	plain	C-5	22	accuracy	0.9045582807590944
tox21	plain	C-5	22	precision	0.3935984254346233
tox21	plain	C-5	22	recall	0.5451570285643418
tox21	plain	C-5	22	cohen_kappa	0.3992123692864408
tox21	plain	C-5	23	roc_auc	0.8238978850592553
tox21	plain	C-5	23	pr_auc	0.464293806668561
tox21	plain	C-5	23	accuracy	0.9025362997163336
tox21	plain	C-5	23	precision	0.3981223587968805
tox21	plain	C-5	23	recall	0.5573198500314788
tox21	plain	C-5	23	cohen_kappa	0.4042581103305322
tox21	plain	C-5	24	roc_auc	0.8265371010186637
tox21	plain	C-5	24	pr_auc	0.4661212267302612
tox21	plain	C-5	24	accuracy	0.9021209045346108
tox21	plain	C-5	24	precision	0.3901003690517009
tox21	plain	C-5	24	recall	0.5483920952043254
tox21	plain	C-5	24	cohen_kappa	0.3976582102114117
tox21	plain	C-5	25	roc_auc	0.8269028639913852
tox21	plain	C-5	25	pr_auc	0.4684015189121505
tox21	plain	C-5	25	accuracy	0.8987015762257734
tox21	plain	C-5	25	precision	0.3792181712908217
tox21	plain	C-5	25	recall	0.5551151656856751
tox21	plain	C-5	25	cohen_kappa	0.3903800395475738
tox21	plain	C-5	26	roc_auc	0.8240740915726135
tox21	plain	C-5	26	pr_auc	0.470743751090192
tox21	plain	C-5	26	accuracy	0.9015606387450052
tox21	plain	C-5	26	precision	0.3853003213333384
tox21	plain	C-5	26	recall	0.5552342927887632
tox21	plain	C-5	26	cohen_kappa	0.3946044939611101
tox21	plain	C-5	27	roc_auc	0.8257474210785425
tox21	plain	C-5	27	pr_auc	0.4820892096305405
tox21	plain	C-5	27	accuracy	0.9038884057358642
tox21	plain	C-5	27	precision	0.3945658412506574
tox21	plain	C-5	27	recall	0.5538429425628558
tox21	plain	C-5	27	cohen_kappa	0.4033447864010628
tox21	plain	C-5	28	roc_auc	0.8216039706178581
tox21	plain	C-5	28	pr_auc	0.4725771485466559
tox21	plain	C-5	28	accuracy	0.9040116998262794
tox21	plain	C-5	28	precision	0.3972002572670899
tox21	plain	C-5	28	recall	0.5420986197354475
tox21	plain	C-5	28	cohen_kappa	0.400220740767994
tox21	plain	C-5	29	roc_auc	0.8252553565733187
tox21	plain	C-5	29	pr_auc	0.475467521673526
tox21	plain	C-5	29	accuracy	0.909659178902618
tox21	plain	C-5	29	precision	0.4170902496581825
tox21	plain	C-5	29	recall	0.5385529728314021
tox21	plain	C-5	29	cohen_kappa	0.4153201253268593
tox21	plain	C-5	30	roc_auc	0.8213078830888142
tox21	plain	C-5	30	pr_auc	0.4721952802865701
tox21	plain	C-5	30	accuracy	0.9025920946383416
tox21	plain	C-5	30	precision	0.393149860852501
tox21	plain	C-5	30	recall	0.5502019470529148
tox21	plain	C-5	30	cohen_kappa	0.3998407012845644
tox21	plain	C-5	31	roc_auc	0.8216440112002155
tox21	plain	C-5	31	pr_auc	0.4738306835380286
tox21	plain	C-5	31	accuracy	0.9100854562163154
tox21	plain	C-5	31	precision	0.4250439970882496
tox21	plain	C-5	31	recall	0.5437330854372037
tox21	plain	C-5	31	cohen_kappa	0.4218141132736979
tox21	plain	C-5	32	roc_auc	0.8237872086286439
tox21	plain	C-5	32	pr_auc	0.4808839307191629
tox21	plain	C-5	32	accuracy	0.9067270341954928
tox21	plain	C-5	32	precision	0.4063104496906269
tox21	plain	C-5	32	recall	0.5470227392741916
tox21	plain	C-5	32	cohen_kappa	0.4098432371348077
tox21	plain	C-5	33	roc_auc	0.8212468771099335
tox21	plain	C-5	33	pr_auc	0.4775544052100433
tox21	plain	C-5	33	accuracy	0.9103273925475148
tox21	plain	C-5	33	precision	0.4199810359836981
tox21	plain	C-5	33	recall	0.5431680588721365
tox21	plain	C-5	33	cohen_kappa	0.4185993773958345
tox21	plain	C-5	34	roc_auc	0.8211096226945274
tox21	plain	C-5	34	pr_auc	0.4738701022375751
tox21	plain	C-5	34	accuracy	0.9110978408663338
tox21	plain	C-5	34	precision	0.4289261837834172
tox21	plain	C-5	34	recall	0.5344072787092645
tox21	plain	C-5	34	cohen_kappa	0.4203039748585178
tox21	plain	C-5	35	roc_auc	0.8194555461445175
tox21	plain	C-5	35	pr_auc	0.4771087188314062
tox21	plain	C-5	35	accuracy	0.9145639206616836
tox21	plain	C-5	35	precision	0.4438643340987615
tox21	plain	C-5	35	recall	0.5277535430281137
tox21	plain	C-5	35	cohen_kappa	0.4302048092247196
tox21	plain	C-5	36	roc_auc	0.8217408679418137
tox21	plain	C-5	36	pr_auc	0.4784026501404712
tox21	plain	C-5	36	accuracy	0.9065295337459855
tox21	plain	C-5	36	precision	0.4070543428456787
tox21	plain	C-5	36	recall	0.550092303141497
tox21	plain	C-5	36	cohen_kappa	0.4117657089416577
tox21	plain	C-5	37	roc_auc	0.824158207942023
tox21	plain	C-5	37	pr_auc	0.4767210831713822
tox21	plain	C-5	37	accuracy	0.9041499991443483
tox21	plain	C-5	37	precision	0.3984951514220509
tox21	plain	C-5	37	recall	0.5501453659144789
tox21	plain	C-5	37	cohen_kappa	0.406292282724762
tox21	plain	C-5	38	roc_auc	0.8262367221204645
tox21	plain	C-5	38	pr_auc	0.4795064957255051
tox21	plain	C-5	38	accuracy	0.907644023406108
tox21	plain	C-5	38	precision	0.4071658928742888
tox21	plain	C-5	38	recall	0.5465280221394305
tox21	plain	C-5	38	cohen_kappa	0.4118234909229062
tox21	plain	C-5	39	roc_auc	0.8272074131247803
tox21	plain	C-5	39	pr_auc	0.4817602290077662
tox21	plain	C-5	39	accuracy	0.9084035580508072
tox21	plain	C-5	39	precision	0.414892799722961
tox21	plain	C-5	39	recall	0.5416091653208548
tox21	plain	C-5	39	cohen_kappa	0.4137187619323377
tox21	plain	C-5	40	roc_auc	0.8236455342666255
tox21	plain	C-5	40	pr_auc	0.4774538312095865
tox21	plain	C-5	40	accuracy	0.9037644056044898
tox21	plain	C-5	40	precision	0.3908055610367244
tox21	plain	C-5	40	recall	0.5519043123549252
tox21	plain	C-5	40	cohen_kappa	0.3996980960106169
tox21	plain	C-5	41	roc_auc	0.8256178439823781
tox21	plain	C-5	41	pr_auc	0.4836249996710265
tox21	plain	C-5	41	accuracy	0.9115880996090606
tox21	plain	C-5	41	precision	0.4235658219545675
tox21	plain	C-5	41	recall	0.5329219338482449
tox21	plain	C-5	41	cohen_kappa	0.4189212235164306
tox21	plain	C-5	42	roc_auc	0.8225267986723358
tox21	plain	C-5	42	pr_auc	0.4786377270634496
tox21	plain	C-5	42	accuracy	0.9068306550124252
tox21	plain	C-5	42	precision	0.4050768861757322
tox21	plain	C-5	42	recall	0.5402078678122674
tox21	plain	C-5	42	cohen_kappa	0.4067700055399507
tox21	plain	C-5	43	roc_auc	0.8229575600916675
tox21	plain	C-5	43	pr_auc	0.4786212371541436
tox21	plain	C-5	43	accuracy	0.9096693953289232
tox21	plain	C-5	43	precision	0.4160516878849807
tox21	plain	C-5	43	recall	0.5488366222887346
tox21	plain	C-5	43	cohen_kappa	0.4196895365932457
tox21	plain	C-5	44	roc_auc	0.8241485977219124
tox21	plain	C-5	44	pr_auc	0.4708345550936324
tox21	plain	C-5	44	accuracy	0.9075588360911616
tox21	plain	C-5	44	precision	0.3970353708111548
tox21	plain	C-5	44	recall	0.5338474805260324
tox21	plain	C-5	44	cohen_kappa	0.4011321063282805
tox21	plain	C-5	45	roc_auc	0.819968435348769
tox21	plain	C-5	45	pr_auc	0.4781806420782662
tox21	plain	C-5	45	accuracy	0.9139879237987096
tox21	plain	C-5	45	precision	0.4380451114597906
tox21	plain	C-5	45	recall	0.5246091723845037
tox21	plain	C-5	45	cohen_kappa	0.4248256804620191
tox21	plain	C-5	46	roc_auc	0.82496814817987
tox21	plain	C-5	46	pr_auc	0.4809257804093494
tox21	plain	C-5	46	accuracy	0.9049879156481938
tox21	plain	C-5	46	precision	0.3985391526449817
tox21	plain	C-5	46	recall	0.5528628780931282
tox21	plain	C-5	46	cohen_kappa	0.4065280402380928
tox21	plain	C-5	47	roc_auc	0.8224115329127293
tox21	plain	C-5	47	pr_auc	0.4832340953600538
tox21	plain	C-5	47	accuracy	0.9078379903782948
tox21	plain	C-5	47	precision	0.41505706759521
tox21	plain	C-5	47	recall	0.5418487011287857
tox21	plain	C-5	47	cohen_kappa	0.4127695806641345
tox21	plain	C-5	48	roc_auc	0.8162378353661216
tox21	plain	C-5	48	pr_auc	0.4774188222660779
tox21	plain	C-5	48	accuracy	0.910452653200024
tox21	plain	C-5	48	precision	0.4214700609626832
tox21	plain	C-5	48	recall	0.5322803627265836
tox21	plain	C-5	48	cohen_kappa	0.4162054507796996
tox21	plain	C-5	49	roc_auc	0.8233230689733139
tox21	plain	C-5	49	pr_auc	0.4744225729851229
tox21	plain	C-5	49	accuracy	0.9069729825481642
tox21	plain	C-5	49	precision	0.4054232504396069
tox21	plain	C-5	49	recall	0.5450360867149301
tox21	plain	C-5	49	cohen_kappa	0.4086005872550597
tox21	plain	C-6	0	roc_auc	0.3620359059529146
tox21	plain	C-6	0	pr_auc	0.0581675730814928
tox21	plain	C-6	0	accuracy	0.0777214586617629
tox21	plain	C-6	0	precision	0.0764367934347899
tox21	plain	C-6	0	recall	0.9951959322576434
tox21	plain	C-6	0	cohen_kappa	-0.0002684870447538
tox21	plain	C-6	1	roc_auc	0.6865065108061511
tox21	plain	C-6	1	pr_auc	0.2339690956271907
tox21	plain	C-6	1	accuracy	0.9005645863857362
tox21	plain	C-6	1	precision	0.2987521417210901
tox21	plain	C-6	1	recall	0.2658830157642191
tox21	plain	C-6	1	cohen_kappa	0.2202848616371341
tox21	plain	C-6	2	roc_auc	0.7769007896053536
tox21	plain	C-6	2	pr_auc	0.2945805932858129
tox21	plain	C-6	2	accuracy	0.8814043968576529
tox21	plain	C-6	2	precision	0.2566849117399054
tox21	plain	C-6	2	recall	0.3890521949408276
tox21	plain	C-6	2	cohen_kappa	0.2417615420455298
tox21	plain	C-6	3	roc_auc	0.7957943727159003
tox21	plain	C-6	3	pr_auc	0.3386569170788817
tox21	plain	C-6	3	accuracy	0.8690152739223671
tox21	plain	C-6	3	precision	0.273985360260321
tox21	plain	C-6	3	recall	0.4882489431631669
tox21	plain	C-6	3	cohen_kappa	0.2791397926089367
tox21	plain	C-6	4	roc_auc	0.8102845989630413
tox21	plain	C-6	4	pr_auc	0.3465791570035089
tox21	plain	C-6	4	accuracy	0.8729048150601048
tox21	plain	C-6	4	precision	0.3056192844806759
tox21	plain	C-6	4	recall	0.5187534111959932
tox21	plain	C-6	4	cohen_kappa	0.310060498756093
tox21	plain	C-6	5	roc_auc	0.8199277762001476
tox21	plain	C-6	5	pr_auc	0.3661342253633526
tox21	plain	C-6	5	accuracy	0.8849325772436908
tox21	plain	C-6	5	precision	0.3236547917782401
tox21	plain	C-6	5	recall	0.4988180059645127
tox21	plain	C-6	5	cohen_kappa	0.3253858823985295
tox21	plain	C-6	6	roc_auc	0.8259008756698889
tox21	plain	C-6	6	pr_auc	0.3882476871672582
tox21	plain	C-6	6	accuracy	0.8776355361448483
tox21	plain	C-6	6	precision	0.3240095512112785
tox21	plain	C-6	6	recall	0.5513960901880985
tox21	plain	C-6	6	cohen_kappa	0.3372957724817022
tox21	plain	C-6	7	roc_auc	0.8246160925311549
tox21	plain	C-6	7	pr_auc	0.4099061170015842
tox21	plain	C-6	7	accuracy	0.8715511350752023
tox21	plain	C-6	7	precision	0.320814523000215
tox21	plain	C-6	7	recall	0.5850111458923212
tox21	plain	C-6	7	cohen_kappa	0.3398929581498436
tox21	plain	C-6	8	roc_auc	0.8309603624811297
tox21	plain	C-6	8	pr_auc	0.4360220198628275
tox21	plain	C-6	8	accuracy	0.8848953217248804
tox21	plain	C-6	8	precision	0.3507600401551855
tox21	plain	C-6	8	recall	0.5729075227064976
tox21	plain	C-6	8	cohen_kappa	0.3648200994276271
tox21	plain	C-6	9	roc_auc	0.833809959601531
tox21	plain	C-6	9	pr_auc	0.4372601958072357
tox21	plain	C-6	9	accuracy	0.8868506283349701
tox21	plain	C-6	9	precision	0.3579118690514968
tox21	plain	C-6	9	recall	0.583406453540379
tox21	plain	C-6	9	cohen_kappa	0.3745303192574482
tox21	plain	C-6	10	roc_auc	0.8281847912618411
tox21	plain	C-6	10	pr_auc	0.4452376839275986
tox21	plain	C-6	10	accuracy	0.8875052834621088
tox21	plain	C-6	10	precision	0.3532556156485467
tox21	plain	C-6	10	recall	0.5745494017228256
tox21	plain	C-6	10	cohen_kappa	0.3694784258292143
tox21	plain	C-6	11	roc_auc	0.8304362924481068
tox21	plain	C-6	11	pr_auc	0.4444983361363785
tox21	plain	C-6	11	accuracy	0.8775551534321172
tox21	plain	C-6	11	precision	0.3263066210562158
tox21	plain	C-6	11	recall	0.6017398368224022
tox21	plain	C-6	11	cohen_kappa	0.354323654822016
tox21	plain	C-6	12	roc_auc	0.8344172953429719
tox21	plain	C-6	12	pr_auc	0.4495003537430089
tox21	plain	C-6	12	accuracy	0.883404505676029
tox21	plain	C-6	12	precision	0.3493269579618569
tox21	plain	C-6	12	recall	0.5847328529264607
tox21	plain	C-6	12	cohen_kappa	0.3649803031745942
tox21	plain	C-6	13	roc_auc	0.8307859307357366
tox21	plain	C-6	13	pr_auc	0.452556590967589
tox21	plain	C-6	13	accuracy	0.8859411994481089
tox21	plain	C-6	13	precision	0.3424522749372674
tox21	plain	C-6	13	recall	0.60196187671405
tox21	plain	C-6	13	cohen_kappa	0.3713075155710692
tox21	plain	C-6	14	roc_auc	0.8351539582708988
tox21	plain	C-6	14	pr_auc	0.4638558950763918
tox21	plain	C-6	14	accuracy	0.8799975575034024
tox21	plain	C-6	14	precision	0.3278829265293897
tox21	plain	C-6	14	recall	0.5956103769303666
tox21	plain	C-6	14	cohen_kappa	0.3542205948843002
tox21	plain	C-6	15	roc_auc	0.8269766593738027
tox21	plain	C-6	15	pr_auc	0.4536818461844354
tox21	plain	C-6	15	accuracy	0.8901780586036726
tox21	plain	C-6	15	precision	0.3585349614804652
tox21	plain	C-6	15	recall	0.5799671276434261
tox21	plain	C-6	15	cohen_kappa	0.3771980027804195
tox21	plain	C-6	16	roc_auc	0.8275164661470593
tox21	plain	C-6	16	pr_auc	0.4628539672919416
tox21	plain	C-6	16	accuracy	0.8912838165465559
tox21	plain	C-6	16	precision	0.3601376628365787
tox21	plain	C-6	16	recall	0.579231525353947
tox21	plain	C-6	16	cohen_kappa	0.3796526433809111
tox21	plain	C-6	17	roc_auc	0.8313582259584492
tox21	plain	C-6	17	pr_auc	0.4668825249487274
tox21	plain	C-6	17	accuracy	0.8916779102773907
tox21	plain	C-6	17	precision	0.3595089426025539
tox21	plain	C-6	17	recall	0.5937880938575472
tox21	plain	C-6	17	cohen_kappa	0.3846203386045901
tox21	plain	C-6	18	roc_auc	0.8330420412142044
tox21	plain	C-6	18	pr_auc	0.4587597531497934
tox21	plain	C-6	18	accuracy	0.8943241361657278
tox21	plain	C-6	18	precision	0.3665380422615976
tox21	plain	C-6	18	recall	0.5743163013597204
tox21	plain	C-6	18	cohen_kappa	0.3857943886825123
tox21	plain	C-6	19	roc_auc	0.8260307155948571
tox21	plain	C-6	19	pr_auc	0.4668827609020833
tox21	plain	C-6	19	accuracy	0.8997657661535144
tox21	plain	C-6	19	precision	0.3809450290482679
tox21	plain	C-6	19	recall	0.5636645060711812
tox21	plain	C-6	19	cohen_kappa	0.3957898060090261
tox21	plain	C-6	20	roc_auc	0.8272564305261144
tox21	plain	C-6	20	pr_auc	0.4573730578737184
tox21	plain	C-6	20	accuracy	0.898946618952101
tox21	plain	C-6	20	precision	0.3708932704715049
tox21	plain	C-6	20	recall	0.5487149188142756
tox21	plain	C-6	20	cohen_kappa	0.3844883809558794
tox21	plain	C-6	21	roc_auc	0.8261301796262965
tox21	plain	C-6	21	pr_auc	0.4667851771535793
tox21	plain	C-6	21	accuracy	0.8962891523867372
tox21	plain	C-6	21	precision	0.3704312100606365
tox21	plain	C-6	21	recall	0.5708542962160036
tox21	plain	C-6	21	cohen_kappa	0.3891578020388985
tox21	plain	C-6	22	roc_auc	0.8292738994521126
tox21	plain	C-6	22	pr_auc	0.4673864969475352
tox21	plain	C-6	22	accuracy	0.8985242489617807
tox21	plain	C-6	22	precision	0.3738578607258797
tox21	plain	C-6	22	recall	0.5680929312421299
tox21	plain	C-6	22	cohen_kappa	0.3917469251621321
tox21	plain	C-6	23	roc_auc	0.8295664980906436
tox21	plain	C-6	23	pr_auc	0.4646280592493563
tox21	plain	C-6	23	accuracy	0.9006842748408945
tox21	plain	C-6	23	precision	0.3772113938220833
tox21	plain	C-6	23	recall	0.5674045073646872
tox21	plain	C-6	23	cohen_kappa	0.3953585853144493
tox21	plain	C-6	24	roc_auc	0.8356108500228178
tox21	plain	C-6	24	pr_auc	0.4735676955910297
tox21	plain	C-6	24	accuracy	0.898810977486919
tox21	plain	C-6	24	precision	0.3805353435446855
tox21	plain	C-6	24	recall	0.5800544838684044
tox21	plain	C-6	24	cohen_kappa	0.3992266182896795
tox21	plain	C-6	25	roc_auc	0.8292176272194508
tox21	plain	C-6	25	pr_auc	0.467207739027564
tox21	plain	C-6	25	accuracy	0.9047901385557026
tox21	plain	C-6	25	precision	0.4016891362676718
tox21	plain	C-6	25	recall	0.5464093435520073
tox21	plain	C-6	25	cohen_kappa	0.4070224222293545
tox21	plain	C-6	26	roc_auc	0.8342402833863128
tox21	plain	C-6	26	pr_auc	0.475311740555712
tox21	plain	C-6	26	accuracy	0.8983025731047967
tox21	plain	C-6	26	precision	0.3756590813482159
tox21	plain	C-6	26	recall	0.5812351119118965
tox21	plain	C-6	26	cohen_kappa	0.3976047668852989
tox21	plain	C-6	27	roc_auc	0.8295122136408453
tox21	plain	C-6	27	pr_auc	0.4735059800243698
tox21	plain	C-6	27	accuracy	0.9019157447428986
tox21	plain	C-6	27	precision	0.3958553002322341
tox21	plain	C-6	27	recall	0.563022185432574
tox21	plain	C-6	27	cohen_kappa	0.4058798459606796
tox21	plain	C-6	28	roc_auc	0.8337169768037033
tox21	plain	C-6	28	pr_auc	0.4718116793119055
tox21	plain	C-6	28	accuracy	0.9034677725959248
tox21	plain	C-6	28	precision	0.3987452665918516
tox21	plain	C-6	28	recall	0.559661758066376
tox21	plain	C-6	28	cohen_kappa	0.4073041577796274
tox21	plain	C-6	29	roc_auc	0.8345194004559747
tox21	plain	C-6	29	pr_auc	0.4702982304003129
tox21	plain	C-6	29	accuracy	0.898817329105614
tox21	plain	C-6	29	precision	0.3797855441212567
tox21	plain	C-6	29	recall	0.5645934910355429
tox21	plain	C-6	29	cohen_kappa	0.3935806682032994
tox21	plain	C-6	30	roc_auc	0.8255164889709007
tox21	plain	C-6	30	pr_auc	0.4635698963397456
tox21	plain	C-6	30	accuracy	0.9038035637904244
tox21	plain	C-6	30	precision	0.4009729190511582
tox21	plain	C-6	30	recall	0.5441099451974986
tox21	plain	C-6	30	cohen_kappa	0.4044231293671498
tox21	plain	C-6	31	roc_auc	0.8280466519195788
tox21	plain	C-6	31	pr_auc	0.4667427901441163
tox21	plain	C-6	31	accuracy	0.8988445405858255
tox21	plain	C-6	31	precision	0.3865465742529945
tox21	plain	C-6	31	recall	0.5704761359110547
tox21	plain	C-6	31	cohen_kappa	0.4007939530861178
tox21	plain	C-6	32	roc_auc	0.8306320560184246
tox21	plain	C-6	32	pr_auc	0.4721973282057113
tox21	plain	C-6	32	accuracy	0.9009328137680764
tox21	plain	C-6	32	precision	0.3942828711366025
tox21	plain	C-6	32	recall	0.5660009947952785
tox21	plain	C-6	32	cohen_kappa	0.404644448126817
tox21	plain	C-6	33	roc_auc	0.8277129071665242
tox21	plain	C-6	33	pr_auc	0.4662940987526436
tox21	plain	C-6	33	accuracy	0.9007982420572982
tox21	plain	C-6	33	precision	0.3841581881254755
tox21	plain	C-6	33	recall	0.5630459130662492
tox21	plain	C-6	33	cohen_kappa	0.3994952766280326
tox21	plain	C-6	34	roc_auc	0.829496397224526
tox21	plain	C-6	34	pr_auc	0.4718834920494341
tox21	plain	C-6	34	accuracy	0.9007691428735526
tox21	plain	C-6	34	precision	0.3886127971733466
tox21	plain	C-6	34	recall	0.5623903460695326
tox21	plain	C-6	34	cohen_kappa	0.4007857289649195
tox21	plain	C-6	35	roc_auc	0.8287073045508638
tox21	plain	C-6	35	pr_auc	0.4782827070674294
tox21	plain	C-6	35	accuracy	0.906290035425412
tox21	plain	C-6	35	precision	0.4035155972448582
tox21	plain	C-6	35	recall	0.5415784474197319
tox21	plain	C-6	35	cohen_kappa	0.4063341568396787
tox21	plain	C-6	36	roc_auc	0.832283033427711
tox21	plain	C-6	36	pr_auc	0.4718411625858817
tox21	plain	C-6	36	accuracy	0.9028657000120144
tox21	plain	C-6	36	precision	0.3972287740675664
tox21	plain	C-6	36	recall	0.5636997488231481
tox21	plain	C-6	36	cohen_kappa	0.407344521719231
tox21	plain	C-6	37	roc_auc	0.8273728239083892
tox21	plain	C-6	37	pr_auc	0.4690079837657721
tox21	plain	C-6	37	accuracy	0.9030617172992356
tox21	plain	C-6	37	precision	0.3923974488150302
tox21	plain	C-6	37	recall	0.5650326933436746
tox21	plain	C-6	37	cohen_kappa	0.4051648756220793
tox21	plain	C-6	38	roc_auc	0.8317192396898619
tox21	plain	C-6	38	pr_auc	0.4712943294114344
tox21	plain	C-6	38	accuracy	0.9060422564555232
tox21	plain	C-6	38	precision	0.4094974309722989
tox21	plain	C-6	38	recall	0.5598196661010534
tox21	plain	C-6	38	cohen_kappa	0.4145762534425319
tox21	plain	C-6	39	roc_auc	0.8261211209615705
tox21	plain	C-6	39	pr_auc	0.4703550888630799
tox21	plain	C-6	39	accuracy	0.9064548548722988
tox21	plain	C-6	39	precision	0.4059809101342748
tox21	plain	C-6	39	recall	0.5367291695693378
tox21	plain	C-6	39	cohen_kappa	0.4064758092252378
tox21	plain	C-6	40	roc_auc	0.8281376817657159
tox21	plain	C-6	40	pr_auc	0.4731821670252613
tox21	plain	C-6	40	accuracy	0.9042933183279876
tox21	plain	C-6	40	precision	0.3978187885000713
tox21	plain	C-6	40	recall	0.5538186330865226
tox21	plain	C-6	40	cohen_kappa	0.404958708433565
tox21	plain	C-6	41	roc_auc	0.8300289443851488
tox21	plain	C-6	41	pr_auc	0.4745367770346424
tox21	plain	C-6	41	accuracy	0.903891344951266
tox21	plain	C-6	41	precision	0.3987984040515631
tox21	plain	C-6	41	recall	0.5574526091982109
tox21	plain	C-6	41	cohen_kappa	0.4069611962897594
tox21	plain	C-6	42	roc_auc	0.8246647344880613
tox21	plain	C-6	42	pr_auc	0.4719216745315983
tox21	plain	C-6	42	accuracy	0.908316601250194
tox21	plain	C-6	42	precision	0.4217884539007057
tox21	plain	C-6	42	recall	0.5382824758324946
tox21	plain	C-6	42	cohen_kappa	0.416212929206237
tox21	plain	C-6	43	roc_auc	0.8254280287692795
tox21	plain	C-6	43	pr_auc	0.4686361513746795
tox21	plain	C-6	43	accuracy	0.9098501392113844
tox21	plain	C-6	43	precision	0.4196093590181743
tox21	plain	C-6	43	recall	0.530018252399975
tox21	plain	C-6	43	cohen_kappa	0.4142284304183359
tox21	plain	C-6	44	roc_auc	0.8272847612179981
tox21	plain	C-6	44	pr_auc	0.4678801405745865
tox21	plain	C-6	44	accuracy	0.9016703389648716
tox21	plain	C-6	44	precision	0.3937267094050624
tox21	plain	C-6	44	recall	0.5484415978973798
tox21	plain	C-6	44	cohen_kappa	0.3985782215698235
tox21	plain	C-6	45	roc_auc	0.8285799524679595
tox21	plain	C-6	45	pr_auc	0.4722789689102769
tox21	plain	C-6	45	accuracy	0.904886232793087
tox21	plain	C-6	45	precision	0.4069384573476899
tox21	plain	C-6	45	recall	0.5531269536488919
tox21	plain	C-6	45	cohen_kappa	0.4102396073375858
tox21	plain	C-6	46	roc_auc	0.8260047466078778
tox21	plain	C-6	46	pr_auc	0.4656395181931695
tox21	plain	C-6	46	accuracy	0.9067856198018106
tox21	plain	C-6	46	precision	0.4099254974648605
tox21	plain	C-6	46	recall	0.5490757765801785
tox21	plain	C-6	46	cohen_kappa	0.4115672282605451
tox21	plain	C-6	47	roc_auc	0.8279931675821818
tox21	plain	C-6	47	pr_auc	0.4701547463113425
tox21	plain	C-6	47	accuracy	0.9078214701287614
tox21	plain	C-6	47	precision	0.4105534839995828
tox21	plain	C-6	47	recall	0.55263546375051
tox21	plain	C-6	47	cohen_kappa	0.4153615375705264
tox21	plain	C-6	48	roc_auc	0.8311601188536287
tox21	plain	C-6	48	pr_auc	0.473766054110216
tox21	plain	C-6	48	accuracy	0.9021906492614242
tox21	plain	C-6	48	precision	0.3968412515956274
tox21	plain	C-6	48	recall	0.5516006848288363
tox21	plain	C-6	48	cohen_kappa	0.4025225054599608
tox21	plain	C-6	49	roc_auc	0.8283391409532527
tox21	plain	C-6	49	pr_auc	0.4727553127696504
tox21	plain	C-6	49	accuracy	0.9044077554625582
tox21	plain	C-6	49	precision	0.3907108839974935
tox21	plain	C-6	49	recall	0.5500790121909603
tox21	plain	C-6	49	cohen_kappa	0.4004454940295845
tox21	plain	C-7	0	roc_auc	0.378748293195185
tox21	plain	C-7	0	pr_auc	0.0626882308774277
tox21	plain	C-7	0	accuracy	0.0765112331127265
tox21	plain	C-7	0	precision	0.0763450528288462
tox21	plain	C-7	0	recall	0.9936942032530268
tox21	plain	C-7	0	cohen_kappa	-0.0004595693452872
tox21	plain	C-7	1	roc_auc	0.6519873355354735
tox21	plain	C-7	1	pr_auc	0.2034227101842876
tox21	plain	C-7	1	accuracy	0.8972685757184858
tox21	plain	C-7	1	precision	0.2727620941369011
tox21	plain	C-7	1	recall	0.2098403239977272
tox21	plain	C-7	1	cohen_kappa	0.172070059047044
tox21	plain	C-7	2	roc_auc	0.7717916791791847
tox21	plain	C-7	2	pr_auc	0.2866401032459569
tox21	plain	C-7	2	accuracy	0.8583444029465873
tox21	plain	C-7	2	precision	0.2464903675870431
tox21	plain	C-7	2	recall	0.4477193845944436
tox21	plain	C-7	2	cohen_kappa	0.2397850682118883
tox21	plain	C-7	3	roc_auc	0.7908772703324304
tox21	plain	C-7	3	pr_auc	0.3125060276845177
tox21	plain	C-7	3	accuracy	0.8720804047359901
tox21	plain	C-7	3	precision	0.2761511880549065
tox21	plain	C-7	3	recall	0.4664919168154708
tox21	plain	C-7	3	cohen_kappa	0.2747823534404306
tox21	plain	C-7	4	roc_auc	0.8064619462909635
tox21	plain	C-7	4	pr_auc	0.3414565367744948
tox21	plain	C-7	4	accuracy	0.8659959926652613
tox21	plain	C-7	4	precision	0.2803210405877694
tox21	plain	C-7	4	recall	0.5129362724241251
tox21	plain	C-7	4	cohen_kappa	0.2884569749808131
tox21	plain	C-7	5	roc_auc	0.8048270122582698
tox21	plain	C-7	5	pr_auc	0.3549192234284707
tox21	plain	C-7	5	accuracy	0.8654201117896209
tox21	plain	C-7	5	precision	0.2828237691342065
tox21	plain	C-7	5	recall	0.5330194776333381
tox21	plain	C-7	5	cohen_kappa	0.2966850395291171
tox21	plain	C-7	6	roc_auc	0.8120009943623797
tox21	plain	C-7	6	pr_auc	0.3767480787485071
tox21	plain	C-7	6	accuracy	0.8810348542262982
tox21	plain	C-7	6	precision	0.3054791418848493
tox21	plain	C-7	6	recall	0.4977761429348621
tox21	plain	C-7	6	cohen_kappa	0.3129691244833267
tox21	plain	C-7	7	roc_auc	0.8134629875240651
tox21	plain	C-7	7	pr_auc	0.3919163680032164
tox21	plain	C-7	7	accuracy	0.8687978362355689
tox21	plain	C-7	7	precision	0.2976322181941463
tox21	plain	C-7	7	recall	0.5571051388010148
tox21	plain	C-7	7	cohen_kappa	0.3151441357609348
tox21	plain	C-7	8	roc_auc	0.8182935279170249
tox21	plain	C-7	8	pr_auc	0.4054617958412063
tox21	plain	C-7	8	accuracy	0.8783229047138098
tox21	plain	C-7	8	precision	0.3259123241430823
tox21	plain	C-7	8	recall	0.5426724714000357
tox21	plain	C-7	8	cohen_kappa	0.3359082494436263
tox21	plain	C-7	9	roc_auc	0.819580550406609
tox21	plain	C-7	9	pr_auc	0.4196683136713994
tox21	plain	C-7	9	accuracy	0.8868306545991745
tox21	plain	C-7	9	precision	0.3408455429736518
tox21	plain	C-7	9	recall	0.5459749030885113
tox21	plain	C-7	9	cohen_kappa	0.353582223964048
tox21	plain	C-7	10	roc_auc	0.821908834369835
tox21	plain	C-7	10	pr_auc	0.4155460260854895
tox21	plain	C-7	10	accuracy	0.875993351022457
tox21	plain	C-7	10	precision	0.3118380512978607
tox21	plain	C-7	10	recall	0.5522519194833773
tox21	plain	C-7	10	cohen_kappa	0.329268835132619
tox21	plain	C-7	11	roc_auc	0.8261223594661277
tox21	plain	C-7	11	pr_auc	0.4297306930108539
tox21	plain	C-7	11	accuracy	0.883455270891453
tox21	plain	C-7	11	precision	0.3360275692525161
tox21	plain	C-7	11	recall	0.5563905870493805
tox21	plain	C-7	11	cohen_kappa	0.3499564004775413
tox21	plain	C-7	12	roc_auc	0.8266487123143249
tox21	plain	C-7	12	pr_auc	0.4307612263494479
tox21	plain	C-7	12	accuracy	0.8849401048658984
tox21	plain	C-7	12	precision	0.3312540522390825
tox21	plain	C-7	12	recall	0.5548115658468253
tox21	plain	C-7	12	cohen_kappa	0.3491229390696304
tox21	plain	C-7	13	roc_auc	0.8238239958919852
tox21	plain	C-7	13	pr_auc	0.4352948430588153
tox21	plain	C-7	13	accuracy	0.8898530383186335
tox21	plain	C-7	13	precision	0.3559598772576359
tox21	plain	C-7	13	recall	0.5511046782230032
tox21	plain	C-7	13	cohen_kappa	0.3671821755990172
tox21	plain	C-7	14	roc_auc	0.8250922292550823
tox21	plain	C-7	14	pr_auc	0.4405322971624258
tox21	plain	C-7	14	accuracy	0.8877278149648807
tox21	plain	C-7	14	precision	0.3456797298897171
tox21	plain	C-7	14	recall	0.5626202920833568
tox21	plain	C-7	14	cohen_kappa	0.3618676922093877
tox21	plain	C-7	15	roc_auc	0.8241852092069549
tox21	plain	C-7	15	pr_auc	0.446590926411641
tox21	plain	C-7	15	accuracy	0.8917190209757652
tox21	plain	C-7	15	precision	0.3589033059704416
tox21	plain	C-7	15	recall	0.5519491237402351
tox21	plain	C-7	15	cohen_kappa	0.3714480874767261
tox21	plain	C-7	16	roc_auc	0.8220219946159073
tox21	plain	C-7	16	pr_auc	0.4496126923207609
tox21	plain	C-7	16	accuracy	0.8920061553723969
tox21	plain	C-7	16	precision	0.3707015482290994
tox21	plain	C-7	16	recall	0.5546672020561766
tox21	plain	C-7	16	cohen_kappa	0.376464621844162
tox21	plain	C-7	17	roc_auc	0.8270313520715619
tox21	plain	C-7	17	pr_auc	0.4630033297506553
tox21	plain	C-7	17	accuracy	0.8972511524530065
tox21	plain	C-7	17	precision	0.3817262955805587
tox21	plain	C-7	17	recall	0.5481903694479383
tox21	plain	C-7	17	cohen_kappa	0.3864703321842757
tox21	plain	C-7	18	roc_auc	0.8266886710279193
tox21	plain	C-7	18	pr_auc	0.4613492929020552
tox21	plain	C-7	18	accuracy	0.8924151361448294
tox21	plain	C-7	18	precision	0.3611419672019362
tox21	plain	C-7	18	recall	0.5626940897855043
tox21	plain	C-7	18	cohen_kappa	0.3764140027374116
tox21	plain	C-7	19	roc_auc	0.8217544198119094
tox21	plain	C-7	19	pr_auc	0.461538274273402
tox21	plain	C-7	19	accuracy	0.8967009353898575
tox21	plain	C-7	19	precision	0.3742348180189724
tox21	plain	C-7	19	recall	0.5541531689479609
tox21	plain	C-7	19	cohen_kappa	0.3837429704308038
tox21	plain	C-7	20	roc_auc	0.8299649446172136
tox21	plain	C-7	20	pr_auc	0.4669141275292687
tox21	plain	C-7	20	accuracy	0.8934386763544131
tox21	plain	C-7	20	precision	0.3604117281869088
tox21	plain	C-7	20	recall	0.5611111688124285
tox21	plain	C-7	20	cohen_kappa	0.3764060653473904
tox21	plain	C-7	21	roc_auc	0.8276286600111491
tox21	plain	C-7	21	pr_auc	0.4715667238452115
tox21	plain	C-7	21	accuracy	0.8975809310293075
tox21	plain	C-7	21	precision	0.3711255587234592
tox21	plain	C-7	21	recall	0.5542073719183893
tox21	plain	C-7	21	cohen_kappa	0.383747606387729
tox21	plain	C-7	22	roc_auc	0.8250335130233836
tox21	plain	C-7	22	pr_auc	0.4673187725825735
tox21	plain	C-7	22	accuracy	0.8959785124091219
tox21	plain	C-7	22	precision	0.3724567561776213
tox21	plain	C-7	22	recall	0.549324139834108
tox21	plain	C-7	22	cohen_kappa	0.3813564507306073
tox21	plain	C-7	23	roc_auc	0.8247975366577321
tox21	plain	C-7	23	pr_auc	0.4717902437124099
tox21	plain	C-7	23	accuracy	0.904910442633105
tox21	plain	C-7	23	precision	0.3999359427856859
tox21	plain	C-7	23	recall	0.5409217911688853
tox21	plain	C-7	23	cohen_kappa	0.4013875772530308
tox21	plain	C-7	24	roc_auc	0.8246907804329903
tox21	plain	C-7	24	pr_auc	0.4685691549073044
tox21	plain	C-7	24	accuracy	0.8987833401359099
tox21	plain	C-7	24	precision	0.3747737941463374
tox21	plain	C-7	24	recall	0.552275499448304
tox21	plain	C-7	24	cohen_kappa	0.3869420735149347
tox21	plain	C-7	25	roc_auc	0.8245104970857571
tox21	plain	C-7	25	pr_auc	0.4709159043195305
tox21	plain	C-7	25	accuracy	0.9001531851445795
tox21	plain	C-7	25	precision	0.3865491877355618
tox21	plain	C-7	25	recall	0.5457317301129224
tox21	plain	C-7	25	cohen_kappa	0.3915618076516294
tox21	plain	C-7	26	roc_auc	0.8315767240655415
tox21	plain	C-7	26	pr_auc	0.4745448127589159
tox21	plain	C-7	26	accuracy	0.8959806848618209
tox21	plain	C-7	26	precision	0.3701235490339656
tox21	plain	C-7	26	recall	0.5639489669634091
tox21	plain	C-7	26	cohen_kappa	0.3842109859277461
tox21	plain	C-7	27	roc_auc	0.8260754427111707
tox21	plain	C-7	27	pr_auc	0.4741719467526035
tox21	plain	C-7	27	accuracy	0.9014977632411204
tox21	plain	C-7	27	precision	0.3887613535693006
tox21	plain	C-7	27	recall	0.5565779280932933
tox21	plain	C-7	27	cohen_kappa	0.3970926787979517
tox21	plain	C-7	28	roc_auc	0.8279903665359593
tox21	plain	C-7	28	pr_auc	0.4727246577270799
tox21	plain	C-7	28	accuracy	0.9029922363321456
tox21	plain	C-7	28	precision	0.3898763767008817
tox21	plain	C-7	28	recall	0.5420659354162024
tox21	plain	C-7	28	cohen_kappa	0.3960018943991281
tox21	plain	C-7	29	roc_auc	0.8297025852091579
tox21	plain	C-7	29	pr_auc	0.4721936082036007
tox21	plain	C-7	29	accuracy	0.8941916568812406
tox21	plain	C-7	29	precision	0.3654744876119142
tox21	plain	C-7	29	recall	0.5707872841237812
tox21	plain	C-7	29	cohen_kappa	0.3822498182156964
tox21	plain	C-7	30	roc_auc	0.8255469531159173
tox21	plain	C-7	30	pr_auc	0.4689664477828761
tox21	plain	C-7	30	accuracy	0.9047807694718908
tox21	plain	C-7	30	precision	0.3899203284954192
tox21	plain	C-7	30	recall	0.542059874749688
tox21	plain	C-7	30	cohen_kappa	0.3967078528639581
tox21	plain	C-7	31	roc_auc	0.8266954055747341
tox21	plain	C-7	31	pr_auc	0.4680560616383495
tox21	plain	C-7	31	accuracy	0.9003382882110015
tox21	plain	C-7	31	precision	0.3765037585510515
tox21	plain	C-7	31	recall	0.5512118154847343
tox21	plain	C-7	31	cohen_kappa	0.3886204381663435
tox21	plain	C-7	32	roc_auc	0.8253199945109245
tox21	plain	C-7	32	pr_auc	0.4657706296995488
tox21	plain	C-7	32	accuracy	0.9022972786478536
tox21	plain	C-7	32	precision	0.3872236867697664
tox21	plain	C-7	32	recall	0.5360614867908301
tox21	plain	C-7	32	cohen_kappa	0.3907549930803315
tox21	plain	C-7	33	roc_auc	0.8242315323505179
tox21	plain	C-7	33	pr_auc	0.4684528741127373
tox21	plain	C-7	33	accuracy	0.9021268771211716
tox21	plain	C-7	33	precision	0.3856468811350849
tox21	plain	C-7	33	recall	0.5460129904930766
tox21	plain	C-7	33	cohen_kappa	0.3930072114990022
tox21	plain	C-7	34	roc_auc	0.8244842913372027
tox21	plain	C-7	34	pr_auc	0.4690345227089728
tox21	plain	C-7	34	accuracy	0.9048720419035192
tox21	plain	C-7	34	precision	0.3883200676015707
tox21	plain	C-7	34	recall	0.5400796050722435
tox21	plain	C-7	34	cohen_kappa	0.3952362807094862
tox21	plain	C-7	35	roc_auc	0.8259026857797664
tox21	plain	C-7	35	pr_auc	0.4698459140605089
tox21	plain	C-7	35	accuracy	0.903307888894946
tox21	plain	C-7	35	precision	0.3872768607765118
tox21	plain	C-7	35	recall	0.5386859010408567
tox21	plain	C-7	35	cohen_kappa	0.3923498808576086
tox21	plain	C-7	36	roc_auc	0.8286671874518826
tox21	plain	C-7	36	pr_auc	0.4688557320051293
tox21	plain	C-7	36	accuracy	0.901005246557562
tox21	plain	C-7	36	precision	0.3829991355259847
tox21	plain	C-7	36	recall	0.5504637219921248
tox21	plain	C-7	36	cohen_kappa	0.392284534735956
tox21	plain	C-7	37	roc_auc	0.8274005894530112
tox21	plain	C-7	37	pr_auc	0.4728473754768831
tox21	plain	C-7	37	accuracy	0.9059084790629433
tox21	plain	C-7	37	precision	0.3946684753734265
tox21	plain	C-7	37	recall	0.5378558761480842
tox21	plain	C-7	37	cohen_kappa	0.399983387780609
tox21	plain	C-7	38	roc_auc	0.8298214345499207
tox21	plain	C-7	38	pr_auc	0.4671765083949468
tox21	plain	C-7	38	accuracy	0.903713022725976
tox21	plain	C-7	38	precision	0.387125323643342
tox21	plain	C-7	38	recall	0.5374909933643761
tox21	plain	C-7	38	cohen_kappa	0.3936649271948835
tox21	plain	C-7	39	roc_auc	0.8258544920610355
tox21	plain	C-7	39	pr_auc	0.4648420276636517
tox21	plain	C-7	39	accuracy	0.90350456143331
tox21	plain	C-7	39	precision	0.390000230239784
tox21	plain	C-7	39	recall	0.539851730809369
tox21	plain	C-7	39	cohen_kappa	0.3960977036556144
tox21	plain	C-7	40	roc_auc	0.8223869381441008
tox21	plain	C-7	40	pr_auc	0.4680019834305671
tox21	plain	C-7	40	accuracy	0.9058527848879416
tox21	plain	C-7	40	precision	0.3985366946038591
tox21	plain	C-7	40	recall	0.5310359319096902
tox21	plain	C-7	40	cohen_kappa	0.3984011285732881
tox21	plain	C-7	41	roc_auc	0.8229352960566919
tox21	plain	C-7	41	pr_auc	0.4637777489903669
tox21	plain	C-7	41	accuracy	0.9043922056284902
tox21	plain	C-7	41	precision	0.3895473384360575
tox21	plain	C-7	41	recall	0.532838799341259
tox21	plain	C-7	41	cohen_kappa	0.3945358520415105
tox21	plain	C-7	42	roc_auc	0.8289363267902519
tox21	plain	C-7	42	pr_auc	0.4748565789902041
tox21	plain	C-7	42	accuracy	0.9050993153313772
tox21	plain	C-7	42	precision	0.3921969997760109
tox21	plain	C-7	42	recall	0.5396965200320433
tox21	plain	C-7	42	cohen_kappa	0.3987719188057509
tox21	plain	C-7	43	roc_auc	0.8265794842924549
tox21	plain	C-7	43	pr_auc	0.4682827830536754
tox21	plain	C-7	43	accuracy	0.9046171770122626
tox21	plain	C-7	43	precision	0.385757779632664
tox21	plain	C-7	43	recall	0.5412939118869243
tox21	plain	C-7	43	cohen_kappa	0.3950675973437378
tox21	plain	C-7	44	roc_auc	0.8300283876907891
tox21	plain	C-7	44	pr_auc	0.4735093883001274
tox21	plain	C-7	44	accuracy	0.9053556396062482
tox21	plain	C-7	44	precision	0.3913745332472331
tox21	plain	C-7	44	recall	0.5398895721201739
tox21	plain	C-7	44	cohen_kappa	0.3980450823458631
tox21	plain	C-7	45	roc_auc	0.8273632842834412
tox21	plain	C-7	45	pr_auc	0.4714194775311116
tox21	plain	C-7	45	accuracy	0.9040393683348
tox21	plain	C-7	45	precision	0.3861755121422287
tox21	plain	C-7	45	recall	0.5310614507702157
tox21	plain	C-7	45	cohen_kappa	0.3909764621675955
tox21	plain	C-7	46	roc_auc	0.8250460297699246
tox21	plain	C-7	46	pr_auc	0.4671617490664626
tox21	plain	C-7	46	accuracy	0.905354732375626
tox21	plain	C-7	46	precision	0.3975614475490128
tox21	plain	C-7	46	recall	0.5341284020413672
tox21	plain	C-7	46	cohen_kappa	0.3998571000063138
tox21	plain	C-7	47	roc_auc	0.8253044192701902
tox21	plain	C-7	47	pr_auc	0.472307922211878
tox21	plain	C-7	47	accuracy	0.9073385830446212
tox21	plain	C-7	47	precision	0.3995512340566989
tox21	plain	C-7	47	recall	0.5268982334832127
tox21	plain	C-7	47	cohen_kappa	0.4010344159965495
tox21	plain	C-7	48	roc_auc	0.8286843538091683
tox21	plain	C-7	48	pr_auc	0.4727408187422311
tox21	plain	C-7	48	accuracy	0.9100009425812416
tox21	plain	C-7	48	precision	0.405697712830074
tox21	plain	C-7	48	recall	0.5207648876906364
tox21	plain	C-7	48	cohen_kappa	0.4033917248657917
tox21	plain	C-7	49	roc_auc	0.8310939406096448
tox21	plain	C-7	49	pr_auc	0.4722995337878765
tox21	plain	C-7	49	accuracy	0.9064628041814868
tox21	plain	C-7	49	precision	0.3997862782042456
tox21	plain	C-7	49	recall	0.5337812530602286
tox21	plain	C-7	49	cohen_kappa	0.4019325207189544
tox21	plain	C-8	0	roc_auc	0.3976566055973034
tox21	plain	C-8	0	pr_auc	0.0739892383178594
tox21	plain	C-8	0	accuracy	0.0765658414696255
tox21	plain	C-8	0	precision	0.0765658414696255
tox21	plain	C-8	0	recall	1.0
tox21	plain	C-8	0	cohen_kappa	0.0
tox21	plain	C-8	1	roc_auc	0.6380587553146805
tox21	plain	C-8	1	pr_auc	0.174317444280399
tox21	plain	C-8	1	accuracy	0.8949787660729468
tox21	plain	C-8	1	precision	0.2426070401310445
tox21	plain	C-8	1	recall	0.1921211115220296
tox21	plain	C-8	1	cohen_kappa	0.1468360177067629
tox21	plain	C-8	2	roc_auc	0.7396186043444594
tox21	plain	C-8	2	pr_auc	0.2521961062722221
tox21	plain	C-8	2	accuracy	0.8495407519408799
tox21	plain	C-8	2	precision	0.2269498528396931
tox21	plain	C-8	2	recall	0.4309330274288192
tox21	plain	C-8	2	cohen_kappa	0.2145230525226351
tox21	plain	C-8	3	roc_auc	0.7696684381481514
tox21	plain	C-8	3	pr_auc	0.2901270905466116
tox21	plain	C-8	3	accuracy	0.853126875361025
tox21	plain	C-8	3	precision	0.2539219037253387
tox21	plain	C-8	3	recall	0.4677552775949129
tox21	plain	C-8	3	cohen_kappa	0.2463219934220465
tox21	plain	C-8	4	roc_auc	0.7832868463179326
tox21	plain	C-8	4	pr_auc	0.3014740258162894
tox21	plain	C-8	4	accuracy	0.8421478591252108
tox21	plain	C-8	4	precision	0.2488179059329283
tox21	plain	C-8	4	recall	0.5013380306082099
tox21	plain	C-8	4	cohen_kappa	0.2433021771601717
tox21	plain	C-8	5	roc_auc	0.7975817369565106
tox21	plain	C-8	5	pr_auc	0.3202941272677989
tox21	plain	C-8	5	accuracy	0.8592935758680186
tox21	plain	C-8	5	precision	0.2646834101585772
tox21	plain	C-8	5	recall	0.5028445171314826
tox21	plain	C-8	5	cohen_kappa	0.2697896284873332
tox21	plain	C-8	6	roc_auc	0.8059685817947413
tox21	plain	C-8	6	pr_auc	0.3312702698071971
tox21	plain	C-8	6	accuracy	0.8577043099669205
tox21	plain	C-8	6	precision	0.2630063783970435
tox21	plain	C-8	6	recall	0.5162974580410272
tox21	plain	C-8	6	cohen_kappa	0.2707271264165165
tox21	plain	C-8	7	roc_auc	0.8108786675339363
tox21	plain	C-8	7	pr_auc	0.3444021799457355
tox21	plain	C-8	7	accuracy	0.8608143999240231
tox21	plain	C-8	7	precision	0.2764126083454928
tox21	plain	C-8	7	recall	0.5204558692800164
tox21	plain	C-8	7	cohen_kappa	0.2799313408422879
tox21	plain	C-8	8	roc_auc	0.8190345182633658
tox21	plain	C-8	8	pr_auc	0.3668785732552955
tox21	plain	C-8	8	accuracy	0.8505787034419289
tox21	plain	C-8	8	precision	0.2748337429049231
tox21	plain	C-8	8	recall	0.5778795256462592
tox21	plain	C-8	8	cohen_kappa	0.293395103244546
tox21	plain	C-8	9	roc_auc	0.8234435238212053
tox21	plain	C-8	9	pr_auc	0.3746999778339825
tox21	plain	C-8	9	accuracy	0.8494328274441
tox21	plain	C-8	9	precision	0.2803798849507888
tox21	plain	C-8	9	recall	0.5958608723527334
tox21	plain	C-8	9	cohen_kappa	0.3002359770119973
tox21	plain	C-8	10	roc_auc	0.8212364398794837
tox21	plain	C-8	10	pr_auc	0.3856887141483964
tox21	plain	C-8	10	accuracy	0.861127065135424
tox21	plain	C-8	10	precision	0.2912116531616547
tox21	plain	C-8	10	recall	0.5729824628439381
tox21	plain	C-8	10	cohen_kappa	0.3103192622240435
tox21	plain	C-8	11	roc_auc	0.8276365167830638
tox21	plain	C-8	11	pr_auc	0.3925215951773543
tox21	plain	C-8	11	accuracy	0.8554650208343492
tox21	plain	C-8	11	precision	0.2879648407113277
tox21	plain	C-8	11	recall	0.6052186654168278
tox21	plain	C-8	11	cohen_kappa	0.3140555727584724
tox21	plain	C-8	12	roc_auc	0.8277584624719881
tox21	plain	C-8	12	pr_auc	0.4051316211114432
tox21	plain	C-8	12	accuracy	0.8607712653453606
tox21	plain	C-8	12	precision	0.2922529868195933
tox21	plain	C-8	12	recall	0.5941114125929295
tox21	plain	C-8	12	cohen_kappa	0.3173079231317244
tox21	plain	C-8	13	roc_auc	0.8268165717639095
tox21	plain	C-8	13	pr_auc	0.412333067713992
tox21	plain	C-8	13	accuracy	0.8590496207582815
tox21	plain	C-8	13	precision	0.2949930894610532
tox21	plain	C-8	13	recall	0.5924736563567091
tox21	plain	C-8	13	cohen_kappa	0.3183273555309542
tox21	plain	C-8	14	roc_auc	0.8342484150214734
tox21	plain	C-8	14	pr_auc	0.4191821771513129
tox21	plain	C-8	14	accuracy	0.8604857554568849
tox21	plain	C-8	14	precision	0.2910455012245125
tox21	plain	C-8	14	recall	0.6103890985643865
tox21	plain	C-8	14	cohen_kappa	0.3209148965444821
tox21	plain	C-8	15	roc_auc	0.8285885630139074
tox21	plain	C-8	15	pr_auc	0.4286071639322271
tox21	plain	C-8	15	accuracy	0.8572611357150602
tox21	plain	C-8	15	precision	0.2907303442113947
tox21	plain	C-8	15	recall	0.6215144345577238
tox21	plain	C-8	15	cohen_kappa	0.3214729752850644
tox21	plain	C-8	16	roc_auc	0.8324473312121065
tox21	plain	C-8	16	pr_auc	0.4333685909768716
tox21	plain	C-8	16	accuracy	0.8613373405840251
tox21	plain	C-8	16	precision	0.3012564181764336
tox21	plain	C-8	16	recall	0.6231187515742594
tox21	plain	C-8	16	cohen_kappa	0.3320747185021106
tox21	plain	C-8	17	roc_auc	0.8286183666965682
tox21	plain	C-8	17	pr_auc	0.4385711530786696
tox21	plain	C-8	17	accuracy	0.8692058660665949
tox21	plain	C-8	17	precision	0.308994051744325
tox21	plain	C-8	17	recall	0.6062424281622569
tox21	plain	C-8	17	cohen_kappa	0.3384339872407652
tox21	plain	C-8	18	roc_auc	0.8254269006735558
tox21	plain	C-8	18	pr_auc	0.4412106295973759
tox21	plain	C-8	18	accuracy	0.8792505311198086
tox21	plain	C-8	18	precision	0.3414218832276012
tox21	plain	C-8	18	recall	0.5710328982221423
tox21	plain	C-8	18	cohen_kappa	0.356161202940322
tox21	plain	C-8	19	roc_auc	0.8314102282473957
tox21	plain	C-8	19	pr_auc	0.4411423568554516
tox21	plain	C-8	19	accuracy	0.8643952982484775
tox21	plain	C-8	19	precision	0.3022496606955511
tox21	plain	C-8	19	recall	0.608059883080799
tox21	plain	C-8	19	cohen_kappa	0.3299764356998024
tox21	plain	C-8	20	roc_auc	0.8355662852665006
tox21	plain	C-8	20	pr_auc	0.4437077793378464
tox21	plain	C-8	20	accuracy	0.8713524333424233
tox21	plain	C-8	20	precision	0.3274460201469062
tox21	plain	C-8	20	recall	0.6114622330700227
tox21	plain	C-8	20	cohen_kappa	0.350310142924461
tox21	plain	C-8	21	roc_auc	0.8324822190218795
tox21	plain	C-8	21	pr_auc	0.4435775312719522
tox21	plain	C-8	21	accuracy	0.8805691641355696
tox21	plain	C-8	21	precision	0.3430245421684916
tox21	plain	C-8	21	recall	0.585654449272188
tox21	plain	C-8	21	cohen_kappa	0.361195385654788
tox21	plain	C-8	22	roc_auc	0.829107319893614
tox21	plain	C-8	22	pr_auc	0.4441041562634453
tox21	plain	C-8	22	accuracy	0.8707025439647009
tox21	plain	C-8	22	precision	0.3150373679139226
tox21	plain	C-8	22	recall	0.5943085606142346
tox21	plain	C-8	22	cohen_kappa	0.3396989085368937
tox21	plain	C-8	23	roc_auc	0.8288013953616084
tox21	plain	C-8	23	pr_auc	0.4522274568813582
tox21	plain	C-8	23	accuracy	0.8781506464380465
tox21	plain	C-8	23	precision	0.3395475184762322
tox21	plain	C-8	23	recall	0.5856269072246799
tox21	plain	C-8	23	cohen_kappa	0.357846155225396
tox21	plain	C-8	24	roc_auc	0.8295053243035341
tox21	plain	C-8	24	pr_auc	0.4504753258935958
tox21	plain	C-8	24	accuracy	0.8743529158915972
tox21	plain	C-8	24	precision	0.3317237579793864
tox21	plain	C-8	24	recall	0.6068334133620975
tox21	plain	C-8	24	cohen_kappa	0.3540465910202937
tox21	plain	C-8	25	roc_auc	0.8251199456094093
tox21	plain	C-8	25	pr_auc	0.4432857381862321
tox21	plain	C-8	25	accuracy	0.8816048138860749
tox21	plain	C-8	25	precision	0.3352441985960026
tox21	plain	C-8	25	recall	0.5686872716073256
tox21	plain	C-8	25	cohen_kappa	0.353412408063457
tox21	plain	C-8	26	roc_auc	0.8292855931580814
tox21	plain	C-8	26	pr_auc	0.4504973215035893
tox21	plain	C-8	26	accuracy	0.8808384528712828
tox21	plain	C-8	26	precision	0.3284679133758327
tox21	plain	C-8	26	recall	0.5724437942345668
tox21	plain	C-8	26	cohen_kappa	0.349649149969954
tox21	plain	C-8	27	roc_auc	0.831016411413887
tox21	plain	C-8	27	pr_auc	0.4590998978294118
tox21	plain	C-8	27	accuracy	0.8845513822066285
tox21	plain	C-8	27	precision	0.3482751731784038
tox21	plain	C-8	27	recall	0.5824102500621359
tox21	plain	C-8	27	cohen_kappa	0.3664224846643085
tox21	plain	C-8	28	roc_auc	0.829608590246674
tox21	plain	C-8	28	pr_auc	0.4583042609981124
tox21	plain	C-8	28	accuracy	0.8809974641221494
tox21	plain	C-8	28	precision	0.343798808139345
tox21	plain	C-8	28	recall	0.5788253013272372
tox21	plain	C-8	28	cohen_kappa	0.3596378637107876
tox21	plain	C-8	29	roc_auc	0.8279920334919022
tox21	plain	C-8	29	pr_auc	0.4562660111771293
tox21	plain	C-8	29	accuracy	0.8794897042013597
tox21	plain	C-8	29	precision	0.334143285931364
tox21	plain	C-8	29	recall	0.5865875136510114
tox21	plain	C-8	29	cohen_kappa	0.3556733518957595
tox21	plain	C-8	30	roc_auc	0.8276685630216526
tox21	plain	C-8	30	pr_auc	0.4560175635269504
tox21	plain	C-8	30	accuracy	0.8877376266644902
tox21	plain	C-8	30	precision	0.3501715671443836
tox21	plain	C-8	30	recall	0.5683233931553392
tox21	plain	C-8	30	cohen_kappa	0.3674770340575379
tox21	plain	C-8	31	roc_auc	0.8281256839758809
tox21	plain	C-8	31	pr_auc	0.4521935423661369
tox21	plain	C-8	31	accuracy	0.8746247880348212
tox21	plain	C-8	31	precision	0.3156629953138135
tox21	plain	C-8	31	recall	0.5860045240657678
tox21	plain	C-8	31	cohen_kappa	0.3414600940185372
tox21	plain	C-8	32	roc_auc	0.8243599088209534
tox21	plain	C-8	32	pr_auc	0.4513476497092481
tox21	plain	C-8	32	accuracy	0.8870443178413635
tox21	plain	C-8	32	precision	0.3563200402095502
tox21	plain	C-8	32	recall	0.5658255584817488
tox21	plain	C-8	32	cohen_kappa	0.3679532042434983
tox21	plain	C-8	33	roc_auc	0.8284866667450924
[truncated: 268,115 more rows]
